# Supplementary material for: Transcription analysis on response of swine lung to H1N1 swine influenza virus
Source: BMC Genomics. 2011 Aug 8;12:398. doi: 10.1186/1471-2164-12-398 (PMC3169531; doi:10.1186/1471-2164-12-398)
Supplement: Additional file 3 — The complete microarray dataset of DE genes on PID 3 and 7 with functional annotations and expression level changes. [file 1471-2164-12-398-S3.XLS]

## Sheet: PID 3
ProbeName	p-value2_vs_1	FCAbsolute2_vs_1	regulation2_vs_1	GeneSymbol	Description	EnsemblID	EntrezGeneID	GenbankAccession	GeneName	Go	RefSeqAccession	TIGRID	UniGeneID
A_72_P266527	0.0179018	38.6246	up	CD45	CD45 antigen isoform 3 Fragment EC 3.1.3.48 [Source:UniProtKB/TrEMBL;Acc:Q6SZ83] [ENSSSCT00000011934]	ENSSSCT00000011934		AK230523				TC451662	Ssc.58231
A_72_P071076	0.00540564	29.1981	up	MS4A7	membrane-spanning 4-domains, subfamily A, member 7 [Source:HGNC Symbol;Acc:13378] [ENSSSCT00000014322]	ENSSSCT00000014322		AK231277				TC436392	Ssc.42577
A_72_P224042	0.0206716	22.5818	up	CYP4F2	Sus scrofa mRNA, clone:LVRM10157C12, expressed in liver [AK233483]		100113470	AK233483	cytochrome P450, family 4, subfamily F, polypeptide 2			TC478930	Ssc.58246
A_72_P137496	0.0203089	21.7029	up	PMAP-23	rnbm14b_e11.y1 nbm Sus scrofa cDNA 5', mRNA sequence [EW419136]		100170138	EW419136	antibacterial protein			TC437491	Ssc.70495
A_72_P144861	0.00101617	16.8211	up	MS4A8B	membrane-spanning 4-domains, subfamily A, member 8B [Source:HGNC Symbol;Acc:13380] [ENSSSCT00000014324]	ENSSSCT00000014324		BX916472				TC411321	Ssc.18927
A_72_P058236	0.0102307	16.6595	up	COX8	cytochrome c oxidase subunit 8C [Source:HGNC Symbol;Acc:24382] [ENSSSCT00000002733]	ENSSSCT00000002733	100157935	CX058459	similar to cytochrome c oxidase subunit VIII		XM_001927411		Ssc.25517
A_72_P223592	0.0330243	13.5072	up	PR39	Sus scrofa peptide antibiotic PR39 PR39, mRNA [NM_214450]		407610	NM_214450	peptide antibiotic PR39		NM_214450	TC456479	Ssc.72105
A_72_P088736	0.00613322	12.4008	up	LTF	Sus scrofa lactotransferrin LTF, mRNA [NM_214362]		397649	NM_214362	lactotransferrin		NM_214362		Ssc.13769
A_72_P177496	0.0415841	8.88926	up	RETN	Sus scrofa resistin RETN, mRNA [NM_213783]	ENSSSCT00000014827	396674	NM_213783	resistin		NM_213783	TC460205	Ssc.23801
A_72_P037251	0.0431475	8.79563	up	APOD	rspc028_b14.y1 spc Sus scrofa cDNA 5', mRNA sequence [EW578591]			EW578591	Sus scrofa apolipoprotein D			TC512288	Ssc.5364
A_72_P363113	0.0260532	8.68745	down	NPHP1	Rep: nephronophthisis 1 juvenile homolog - Rattus norvegicus, partial 36% [TC470976]							TC470976
A_72_P288224	0.0286808	8.66228	up	ATP6V1C2	ATPase, H+ transporting, lysosomal 42kDa, V1 subunit C2 [Source:HGNC Symbol;Acc:18264] [ENSSSCT00000009446]	ENSSSCT00000009446		AJ655938				TC440409	Ssc.14999
A_72_P223827	0.0137989	8.64577	up	CCL26	Sus scrofa chemokine ligand 26-like protein LOC780409, mRNA [NM_001078665]		780409	NM_001078665	chemokine ligand 26-like protein		NM_001078665	TC432405	Ssc.42665
A_72_P165616	0.0115988	8.42553	up	SAA2	Sus scrofa serum amyloid A2 (LOC733603), mRNA [NM_001044552]	ENSSSCT00000014602	733603	NM_001044552	serum amyloid A2		NM_001044552	TC496512	Ssc.18948
A_72_P414003	0.171548	8.28228	up	CAMP	cathelicidin antimicrobial peptide [Source:HGNC Symbol;Acc:1472] [ENSSSCT00000012426]	ENSSSCT00000012426						TC438981
A_72_P035871	0.0368226	8.23714	up	NPG4	Sus scrofa protegrin 4 NPG4, mRNA [NM_213863]		396871	NM_213863	protegrin 4		NM_213863	TC463836	Ssc.70164
A_72_P306173	0.0239029	7.37404	up	TCN1	Sus scrofa mRNA, clone:AMP010068A11, expressed in alveolar macrophage [AK230950]		396873	AK230950	haptocorrin			TC453536	Ssc.16234
A_72_P094216	0.0183882	7.33192	up	TLR3	AJ960599 KN404_2 Sus scrofa cDNA clone C0007751c07 5', mRNA sequence [AJ960599]			AJ960599	Sus scrofa Toll-like receptor 3			TC461095	Ssc.35803
A_72_P128966	0.0176529	7.21209	up	MS4A4A	Rep: Membrane-spanning 4-domains subfamily A member 4A - Homo sapiens Human, partial 73% [TC473948]					GO:0007399|GO:0005634|GO:0005515|GO:0016020|GO:0030165|GO:0007242|GO:0006461		TC473948
A_72_P232767	0.0135517	6.96633	up	LPL	Sus scrofa lipoprotein lipase LPL, mRNA [NM_214286]	ENSSSCT00000010522	397537	NM_214286	lipoprotein lipase		NM_214286	TC512579	Ssc.53924
A_72_P177801	0.0058929	6.9386	down	GSTA2	Sus scrofa glutathione S-transferase GSTA2, mRNA [NM_214389]		397682	NM_214389	glutathione S-transferase		NM_214389	TC429187	Ssc.69976
A_72_P386693	0.0245605	6.73724	down	CHST8	Rep: Carbohydrate sulfotransferase 8 - Homo sapiens Human, partial 21% [TC432740]							TC432740
A_72_P257952	0.0225053	6.44047	up	IGKV	CMD35_H09_79 UMNMPM3 Sus scrofa cDNA clone PPSUBLIB_20H09 5', mRNA sequence [CB286369]	ENSSSCT00000008984		CB286369	Sus scrofa immunoglobulin kappa variable group			TC473821	Ssc.70518
A_72_P145546	0.00519481	6.21638	down	ZNF536	1530713 MARC 3PIG Sus scrofa cDNA 5', mRNA sequence [DY416867]			DY416867	Pan troglodytes zinc finger protein 536			TC435884	Ssc.33273
A_72_P306248	0.0145237	5.95105	up	FGA	DB809425 full-length enriched swine cDNA library, adult liver Sus scrofa cDNA 3', mRNA sequence [DB809425]			DB809425	Sus scrofa fibrinogen alpha chain				Ssc.16323
A_72_P154001	0.00377796	5.9072	down	CRBP1	Rep: Retinol-binding protein I, cellular - Bos taurus Bovine, partial 13% [TC486291]							TC486291
A_72_P232567	0.0196042	5.82658	up	AQN1	Sus scrofa AQN-1 protein (AQN-1), mRNA [NM_001025210]		396829	NM_001025210	AQN-1 protein		NM_001025210	TC421786	Ssc.16130
A_72_P177731	0.00236695	5.80313	up	OASL	Sus scrofa 2'-5'-oligoadenylate synthetase-like OASL, mRNA [NM_001031790]	ENSSSCT00000010872	595119	NM_001031790	2'-5'-oligoadenylate synthetase-like		NM_001031790	TC407614	Ssc.42731
A_72_P211747	0.0200354	5.78533	down	MS4A10	Rep: Membrane-spanning 4-domains subfamily A member 10 - Pongo pygmaeus Orangutan, partial 55% [TC459280]							TC459280
A_72_P051326	0.0313153	5.68715	up	PTF-b	Sus scrofa pleiotrophic factor beta PTF-BETA, mRNA [NM_214336]	ENSSSCT00000017990	397609	NM_214336	pleiotrophic factor beta		NM_214336	TC452238	Ssc.12975
A_72_P028631	0.0252301	5.4144	up	ISG20	Rep: Interferon-stimulated gene 20 kDa protein Promyelocytic leukemia nuclear body-associated protein ISG20 Estrogen-regulated transcript 45 protein. - Canis familiaris, partial 92% [TC453638]							TC453638
A_72_P145761	0.0120483	5.38577	down	GRIK1	1516344 MARC 3PIG Sus scrofa cDNA 5', mRNA sequence [DY411583]			DY411583	Sus scrofa glutamate receptor, ionotropic kainate 1-like				Ssc.33330
A_72_P088116	0.0443635	5.37929	down	CRABP1	Sus scrofa cellular retinoic acid binding protein 1 CRABP1, mRNA [NM_001031789]	ENSSSCT00000012769	595118	NM_001031789	cellular retinoic acid binding protein 1		NM_001031789	TC417799	Ssc.5563
A_72_P033021	0.014078	5.33522	up	SPP1	Sus scrofa secreted phosphoprotein 1 SPP1, mRNA [NM_214023]	ENSSSCT00000010092	397087	NM_214023	Acts as a cytokine involved in enhancing production of interferon-gamma and interleukin-12 and reducing production of interleukin-10		NM_214023	TC482972	Ssc.54647
A_72_P099341	0.039928	5.32981	up	CXCL10	Sus scrofa chemokine C-X-C motif ligand 10 CXCL10, mRNA [NM_001008691]	ENSSSCT00000009832	494019	NM_001008691	chemokine C-X-C motif ligand 10		NM_001008691	TC418704	Ssc.35257
A_72_P124026	0.019145	5.3222	up	HIST1H2BD	PREDICTED: Sus scrofa similar to histone cluster 1, H2bd LOC100158169, mRNA [XM_001927015]		100158169	XM_001927015	similar to histone cluster 1, H2bd		XM_001927015	TC461727	Ssc.59485
A_72_P004066	0.0257105	5.32142	up	IL1R2	Rep: IL-1 receptor 2 - Bos taurus Bovine, partial 98% [TC412914]					GO:0016021		TC412914
A_72_P184916	0.0379282	5.23287	up	SLA-DQA1	Sus scrofa mRNA, clone:AMP010001H11, expressed in alveolar macrophage [AK230483]		100153387	AK230483	MHC class II histocompatibility antigen SLA-DQA			TC473479	Ssc.53714
A_72_P042956	0.0239613	5.08801	down	CYP26A1	cytochrome P450, family 26, subfamily A, polypeptide 1 [Source:HGNC Symbol;Acc:2603] [ENSSSCT00000011463]	ENSSSCT00000011463	100124374	XM_001928119	cytochrome P450, family 26, subfamily A, polypeptide 1		XM_001928119	TC408078	Ssc.7486
A_72_P196052	0.0208281	5.06671	down	CLDN11	Sus scrofa clone Clu_1336.scr.msk.p1.Contig5, mRNA sequence [AY609490]		100302016	AY609490	claudin 11			TC494424	Ssc.8335
A_72_P272674	0.00646533	5.04313	down	CACNA1B	Rep: Isoform 4 of Q8BP86 - Mus musculus Mouse, partial 4% [TC439192]			Homo sapiens calcium channel, voltage-dependent, N type, alpha				TC439192
A_72_P212802	0.036114	5.02361	down	FGF18	fibroblast growth factor 18 [Source:HGNC Symbol;Acc:3674] [ENSSSCT00000018509]	ENSSSCT00000018509							Ssc.22378
A_72_P376533	0.0122559	4.88134	up	LY6D	DB800797 full-length enriched swine cDNA library, adult skin Sus scrofa cDNA clone SKNB10015C01 5', mRNA sequence [DB800797]			DB800797	Bos taurus lymphocyte antigen 6 complex, locus D ,				Ssc.9384
A_72_P050672	0.0432629	4.81409	up	CTSL1	Sus scrofa mRNA, clone:AMP010061D07, expressed in alveolar macrophage [AK230898]	ENSSSCT00000011981		AK230898	Sus scrofa cathepsin L1-like			TC457390	Ssc.54235
A_72_P317308	0.0293208	4.79628	up	LOC100125543	CJ028529 full-length enriched swine cDNA library, adult trachea Sus scrofa cDNA clone TCH01D020084 5', mRNA sequence [CJ028529]		100125543	CJ028529	immunoglobulin VDJ region			TC410958	Ssc.57603
A_72_P077916	0.0178009	4.67963	down	SMPX	Sus scrofa small muscle protein, X-linked SMPX, mRNA [NM_001078687]		780438	NM_001078687	small muscle protein, X-linked		NM_001078687	TC502268	Ssc.21839
A_72_P184651	0.021094	4.54584	up	MS4A6A	Rep: Membrane-spanning 4-domains subfamily A member 6A Four-span transmembrane protein 3 CD20 antigen-like 3. - Canis familiaris, partial 46% [TC415243]	ENSSSCT00000014320						TC415243
A_72_P155526	0.0303894	4.53289	up	PTPRN	rhyp12c_m15.y1 hyp Sus scrofa cDNA 5', mRNA sequence [EW247624]			EW247624	Sus scrofa protein tyrosine phosphatase, receptor type, N			TC509592	Ssc.57320
A_72_P053496	0.0230383	4.53169	down	MEP1A	Sus scrofa meprin A, alpha PABA peptide hydrolase							TC438011
A_72_P165741	0.0160878	4.49771	up	SELL	Sus scrofa selectin L (SELL), mRNA [NM_001112678]	ENSSSCT00000006888	100127147	NM_001112678	selectin L		NM_001112678	TC447313	Ssc.22075
A_72_P174566	0.0316046	4.39438	up	CRSP33	Rep: Cofactor required for Sp1 transcriptional activation subunit 9 Transcriptional coactivator CRSP33 RNA polymerase transcriptional regulation mediator subunit 7 homolog hMED7 Activator-recruited cofactor 34 kDa component ARC34. - Canis familiaris, partial 27% [TC490886]					GO:0004672|GO:0005524|GO:0006468		TC490886
A_72_P165194	0.0352429	4.32039	up	IRF3	Sus scrofa interferon regulatory factor 3 (IRF3), mRNA [NM_213770]	ENSSSCT00000003529	396656	NM_213770	interferon regulatory factor 3		NM_213770	TC414218	Ssc.1783
A_72_P361508	0.0130692	4.27805	up	KEL	Sus scrofa Kell blood group, metallo-endopeptidase	ENSSSCT00000017936						TC482118
A_72_P054476	0.0366485	4.24259	down	SLC17A3	Bos taurus solute carrier family 17 sodium phosphate, member3			EW299551				TC493728	Ssc.68493
A_72_P035306	0.00699368	4.22036	up	LAG3	Sus scrofa lymphocyte-activation gene 3 LAG3, mRNA [NM_001105306]	ENSSSCT00000000750	100125962	NM_001105306	lymphocyte-activation gene 3		NM_001105306	TC413144	Ssc.30624
A_72_P026446	0.0141155	4.20245	down	MYH2	Rep: Myosin-2 - Sus scrofa Pig, complete [TC419497]					GO:0048739|GO:0008138|GO:0005886|GO:0043025|GO:0005516|GO:0006928|GO:0016055|GO:0043198|GO:0005859|GO:0008318|GO:0005634|GO:0030016|GO:0003674|GO:0055005|GO:0018346|GO:0001764|GO:0008217|GO:0055010|GO:0014069|GO:0001778|GO:0043234|GO:0035050|GO:0005267|GO:0006930|GO:0043197|GO:0007165|GO:0042623|GO:0000910|GO:0055009|GO:0007611|GO:0008213|GO:0005737|GO:0031034|GO:0003779|GO:0005575|GO:0006470|GO:…		TC419497
A_72_P099786	0.0411198	4.20168	down	EXOSC10	DB819779 full-length enriched swine cDNA library, adult thymus Sus scrofa cDNA 3', mRNA sequence [DB819779]			DB819779	Sus scrofa exosome component 10-like				Ssc.35384
A_72_P368263	0.00870036	4.19167	up	TGM1	transglutaminase 1 K polypeptide epidermal type I, protein-glutamine-gamma-glutamyltransferase [Source:HGNC Symbol;Acc:11777] [ENSSSCT00000002231]	ENSSSCT00000002231	100156489	XM_001927895	similar to tranglutaminase 1		XM_001927895	TC444511	Ssc.27433
A_72_P254492	0.0481313	4.18429	up	IGSF21	rebs11c_n10.y1 ebs Sus scrofa cDNA 5', mRNA sequence [EW076495]			EW076495	Immunoglobulin superfamily member 21			TC487640	Ssc.49280
A_72_P035426	0.0253292	4.17339	down	TNC	Sus scrofa tenascin C TNC, mRNA [NM_214230]	ENSSSCT00000006041	397460	NM_214230			NM_214230	TC464166	Ssc.16209
A_72_P178001	0.0199801	4.1523	down	CRSP3	Sus scrofa calcitonin receptor-stimulating peptide-3 LOC396573, mRNA [NM_213746]	ENSSSCT00000014621	396573	NM_213746	calcitonin receptor-stimulating peptide-3		NM_213746	TC435678	Ssc.17879
A_72_P218187	0.0212427	4.10245	up	COIL	coilin [Source:HGNC Symbol;Acc:2184] [ENSSSCT00000019175]	ENSSSCT00000019175		EV860780					Ssc.60913
A_72_P241212	0.023131	4.09474	down	GPR64	G protein-coupled receptor 64			EW672724				TC484306	Ssc.67467
A_72_P377113	0.0055062	4.07482	down	NTNG1	Rep: Netrin-G1 precursor Laminet-1. - Canis familiaris, partial 18% [TC474474]							TC474474
A_72_P365583	0.0402374	4.05398	up	CYP1B1	cytochrome P450			DB796891				TC420827	Ssc.8767
A_72_P347983	0.0294097	4.0194	down	p311	Neuronal protein 3.1 Protein p311 [Source:UniProtKB/Swiss-Prot;Acc:Q16612] [ENSSSCT00000015528]	ENSSSCT00000015528		EF416570				TC438266	Ssc.55114
A_72_P343918	0.0361825	4.00611	down	FN1	fibronectin 1 ,			BF190991				TC458855	Ssc.55995
A_72_P042001	0.0245178	3.95681	up	PDCD1	Sus scrofa mRNA, clone:THY010015B05, expressed in thymus [AK238664]			AK238664	programmed cell death 1 PDCD1				Ssc.44589
A_72_P138171	0.0180229	3.85798	down	GRIA4	rpfco0119_n24.y1 fco Sus scrofa cDNA 5', mRNA sequence [EW189742]			EW189742	glutamate receptor, ionotrophic, AMPA 4 ,				Ssc.67664
A_72_P303019	0.0376976	3.84066	up	IRG6	Sus scrofa inflammatory response protein 6 (IRG6), mRNA [NM_213817]		396752	NM_213817	inflammatory response protein 6		NM_213817	TC410790	Ssc.286
A_72_P139906	0.0315484	3.81351	down	LGR5	rjca01c_b19.y1 jca Sus scrofa cDNA 5', mRNA sequence [EW275314]			EW275314	leucine-rich repeat-containing G protein-coupled receptor 5			TC456758	Ssc.28606
A_72_P185351	0.0411291	3.80861	down	DAO1	Sus scrofa D-amino acid oxidase (DAO1), mRNA [NM_214066]	ENSSSCT00000010894	397134	NM_214066	D-amino acid oxidase		NM_214066	TC408779	Ssc.232
A_72_P348238	0.042069	3.75685	down	bcl2	Sus scrofa bcl-2-like protein 13-like			AK238079				TC438394	Ssc.30603
A_72_P147281	0.0272925	3.68297	down	MEK4	Rep: Mitogen-activated protein kinase kinase kinase 4 (MAPK/ERK kinase kinase 4) (MEK kinase 4) (MEKK 4) (MAP three kinase 1). - Canis familiaris, partial (21%) [TC505505]							TC505505
A_72_P210527	0.0211081	3.62997	up	GZMB	Sus scrofa granzyme B granzyme 2, cytotoxic T-lymphocyte-associated serine esterase 1 GZMB, mRNA [NM_001143710]	ENSSSCT00000002213	100233184	NM_001143710	granzyme B granzyme 2, cytotoxic T-lymphocyte-associated serine esterase 1		NM_001143710	TC471704	Ssc.4939
A_72_P303169	0.0144154	3.62735	up	CRF	Sus scrofa C1q-related factor LOC780424, mRNA [NM_001078676]		780424	NM_001078676	C1q-related factor		NM_001078676	TC412449	Ssc.49974
A_72_P165486	0.035284	3.62226	up	FCGR2B	Sus scrofa Fc fragment of IgG, low affinity IIb, receptor CD32 FCGR2B, mRNA [NM_001033013]	ENSSSCT00000006959	613131	NM_001033013	Fc fragment of IgG, low affinity IIb, receptor CD32		NM_001033013	TC452325	Ssc.8868
A_72_P224472	0.00947775	3.60219	down	PGHS2	930493 MARC 4PIG Sus scrofa cDNA 5', mRNA sequence [CK460235]			CK460235	Sus scrofa prostaglandin G/H synthase-2			TC513559	Ssc.58746
A_72_P104226	0.032151	3.56768	down	EDN3	371031 MARC 2PIG Sus scrofa cDNA 5', mRNA sequence [BI343021]			BI343021	Mus musculus endothelin 3 , mRNA			TC481886	Ssc.61218
A_72_P087036	0.0370837	3.56387	down	CAP2	CAP, adenylate cyclase-associated protein, 2 yeast [Source:HGNC Symbol;Acc:20039] [ENSSSCT00000001163]	ENSSSCT00000001163		XM_001924750			XM_001924750	TC433314	Ssc.62609
A_72_P141671	0.039675	3.55188	up	TMEM56	Sus scrofa mRNA, clone:OVRM10084E05, expressed in ovary [AK235460]			AK235460	Homo sapiens transmembrane protein 56 , mRNA				Ssc.26638
A_72_P088666	0.00702471	3.54492	up	CD14	Sus scrofa CD14 molecule CD14, mRNA [NM_001097445]	ENSSSCT00000015699	100037938	NM_001097445	CD14 molecule		NM_001097445	TC468370	Ssc.4978
A_72_P147016	0.0480708	3.46774	up	UFBP	Sus scrofa uteroferrin-associated protein (UFBP), mRNA [NM_001129848]	ENSSSCT00000002756	100170130	NM_001129848	uteroferrin-associated protein		NM_001129848	TC487249	Ssc.12341
A_72_P152696	0.0309307	3.43858	up	IgG	Sus scrofa IgG heavy chain LOC396781, mRNA [NM_213828]		396781	NM_213828	IgG heavy chain		NM_213828	TC412819	Ssc.39099
A_72_P192847	0.0269092	3.40961	up	GFPT2	rnms29_c23.y1 nms Sus scrofa cDNA 5', mRNA sequence [EW471282]			EW471282	Bos taurus glutamine-fructose-6-phosphate transaminase 2			TC475714	Ssc.48787
A_72_P411273	0.0295668	3.39144	up	APQ	944345 MARC 4PIG Sus scrofa cDNA 5', mRNA sequence [CN156907]	ENSSSCT00000015539		CN156907	Sus scrofa aminopeptidase Q-like			TC432075	Ssc.70774
A_72_P160621	0.0362922	3.38615	up	IFI56	interferon-induced protein with tetratricopeptide repeats 1 [Source:HGNC Symbol;Acc:5407] [ENSSSCT00000011439]	ENSSSCT00000011439	100153038	XM_001928724	similar to Interferon-induced protein with tetratricopeptide repeats 1 IFIT-1 Interferon-induced 56 kDa protein IFI-56K		XM_001928724	TC411913	Ssc.48368
A_72_P163116	0.000543	3.37819	down	LYPD3	Sus scrofa mRNA, clone:SPL010047G02, expressed in spleen [AK237456]		100151939	AK237456	similar to LY6/PLAUR domain containing 1			TC433385	Ssc.73107
A_72_P029066	0.0339872	3.36318	down	ADAMTS19	ADAM metallopeptidase with thrombospondin type 1 motif, 19 [Source:HGNC Symbol;Acc:17111] [ENSSSCT00000015580]	ENSSSCT00000015580		CN161083					Ssc.26859
A_72_P195877	0.0403037	3.35719	up	CR2	Rep: Complement receptor type 2 - Canis familiaris, partial 26% [TC450533]							TC450533
A_72_P077901	0.0404132	3.35312	up	ICOS	Sus scrofa inducible T-cell co-stimulator ICOS, mRNA [NM_001044546]		733597	NM_001044546	inducible T-cell co-stimulator		NM_001044546	TC407327	Ssc.15392
A_72_P424579	0.0191725	3.31056	down	GSR	Rep: Glutathione reductase, mitochondrial precursor - Homo sapiens Human, partial 5% [TC505702]							TC505702
A_72_P247662	0.0388206	3.29003	down	TM4SF1	transmembrane 4 L six family member 18 [Source:HGNC Symbol;Acc:25181] [ENSSSCT00000012810]	ENSSSCT00000012810	100156392	XM_001924971	similar to transmembrane 4 L six family member 18		XM_001924971	TC428591	Ssc.60370
A_72_P216582	0.0197174	3.28306	up	CD5	Rep: MGC152031 protein - Bos taurus Bovine, partial 74% [TC458978]							TC479064
A_72_P077861	0.0280656	3.24933	up	IRF7	Sus scrofa interferon regulatory factor 7 IRF7, mRNA [NM_001097428]	ENSSSCT00000014049	100037289	NM_001097428	interferon regulatory factor 7		NM_001097428	TC509809	Ssc.25739
A_72_P010326	0.0370058	3.23701	up	MX1	Sus scrofa myxovirus influenza virus resistance 1, interferon-inducible protein p78 MX1, mRNA [NM_214061]	ENSSSCT00000013211	397128	NM_214061	myxovirus influenza virus resistance 1, interferon-inducible protein p78		NM_214061	TC407338	Ssc.221
A_72_P069581	0.0408529	3.22438	down	FBXL7	Sus scrofa mRNA, clone:UTR010045D06, expressed in uterus [AK240250]		100155200	AK240250	similar to F-box and leucine-rich repeat protein 22			TC446276	Ssc.56828
A_72_P331273	0.0137319	3.22001	up	ApoH	apolipoprotein H （beta-2-glycoprotein I） [Source:HGNC Symbol;Acc:616] [ENSSSCT00000018796]	ENSSSCT00000018796		AK232894				TC461897	Ssc.54444
A_72_P196972	0.0217145	3.18773	up	SLA-B	MHC class I antigen [Source:UniProtKB/TrEMBL;Acc:Q8HW96] [ENSSSCT00000001329]	ENSSSCT00000001329		AK231553				TC434464	Ssc.23510
A_72_P302909	0.00368472	3.18466	up	CTLA4	Sus scrofa cytotoxic T-lymphocyte-associated protein 4 CTLA4, mRNA [NM_214149]	ENSSSCT00000017553	397286	NM_214149	cytotoxic T-lymphocyte-associated protein 4		NM_214149	TC423602	Ssc.15933
A_72_P259052	0.0162712	3.17981	down	WIF1	WNT inhibitory factor 1 [Source:HGNC Symbol;Acc:18081] [ENSSSCT00000000506]	ENSSSCT00000000506		XM_001925493			XM_001925493	TC489668	Ssc.60770
A_72_P431039	0.0305905	3.174	up	FOXRED2	BX925458 Sus Scrofa library scan Sus scrofa cDNA clone scan0025.h.24 5prim, mRNA sequence [BX925458]			BX925458	Homo sapiens FAD-dependent oxidoreductase domain containing 2			TC423327	Ssc.21187
A_72_P303199	0.0221883	3.13883	up	SH21A	Sus scrofa SH21A LOC780420, mRNA [NM_001078675]	ENSSSCT00000013824	780420	NM_001078675	SH21A		NM_001078675	TC475155	Ssc.18010
A_72_P347448	0.0258553	3.13602	up	ZNF372	Zinc finger protein 372			EW568573				TC475240	Ssc.69073
A_72_P032861	0.00430838	3.1249	down	FADS3	Sus scrofa mRNA, clone:PBL010087F10, expressed in periphral blood mononuclear cell [AK237062]			AK237062	fatty acid desaturase 3 gene				Ssc.45593
A_72_P223287	0.00839059	3.12205	up	DDX58	Sus scrofa DEAD Asp-Glu-Ala-Asp box polypeptide 58 DDX58, mRNA [NM_213804]		396723	NM_213804	DEAD Asp-Glu-Ala-Asp box polypeptide 58		NM_213804	TC488855	Ssc.15885
A_72_P172716	0.0228083	3.11946	up	SERPINA3	Sus scrofa alpha-1-antichymotrypsin 2 SERPINA3-2, mRNA [NM_213787]	ENSSSCT00000002765	396686	NM_213787	alpha-1-antichymotrypsin 2		NM_213787	TC500606	Ssc.50917
A_72_P260302	0.0125995	3.07119	up	TNFRSF17	Rep: Tumor necrosis factor receptor superfamily member 17 B-cell maturation protein CD269 antigen. - Canis familiaris, partial 47% [TC435651]							TC435651
A_72_P305784	0.0434473	3.07037	up	NPY	neuropeptide Y [Source:HGNC Symbol;Acc:7955] [ENSSSCT00000018199]	ENSSSCT00000018199		EW080005	Sus scrofa neuropeptide Y , mRNA			TC445659	Ssc.15981
A_72_P166731	0.0305337	3.05703	down	FNDC1	fibronectin type III domain containing 1 [Source:HGNC Symbol;Acc:21184] [ENSSSCT00000004480]	ENSSSCT00000004480		BW985218			XR_045520	TC439379	Ssc.6656
A_72_P165766	0.0150272	3.04371	up	FCN1	Sus scrofa ficolin collagen/fibrinogen domain containing 1 FCN1, mRNA [NM_214160]		397316	NM_214160	ficolin collagen/fibrinogen domain containing 1		NM_214160	TC424184	Ssc.16008
A_72_P177196	0.0206069	3.0222	up	PPARD	Sus scrofa mRNA, clone:LNG010003B07, expressed in lung [AK231627]			AK231627	Sus scrofa peroxisome proliferator-activated receptor delta gene, complete cds			TC409040	Ssc.30837
A_72_P070836	0.0106558	2.95977	down	NKD1	BX922188 Sus Scrofa library scan Sus scrofa cDNA clone scan0022.o.10 5prim, mRNA sequence [BX922188]			BX922188	Macaca mulatta naked cuticle homolog 1				Ssc.42500
A_72_P221107	0.00811544	2.95558	up	SNX25	sorting nexin 25 [Source:HGNC Symbol;Acc:21883] [ENSSSCT00000017192]	ENSSSCT00000017192		XM_001926109			XM_001926109	TC505683	Ssc.13295
A_72_P247762	0.0118702	2.9497	up	C4	Sus scrofa complement C4 C4, mRNA [NM_001123089]	ENSSSCT00000001570	445467	NM_001123089	complement C4		NM_001123089	TC407234	Ssc.60391
A_72_P178131	0.0187919	2.93021	up	CD2	Sus scrofa CD2 molecule CD2, mRNA [NM_213776]	ENSSSCT00000007379	396662	NM_213776	CD2 molecule		NM_213776	TC429068	Ssc.23793
A_72_P132646	0.00680882	2.91411	up	PIGA	Rep: Phosphatidylinositol N-acetylglucosaminyltransferase subunit A GlcNAc-PI synthesis protein Phosphatidylinositol- glycan biosynthesis class A protein PIG-A. - Bos Taurus, partial 49% [TC460545]							TC460545
A_72_P035596	0.0300621	2.87974	down	SELE	Sus scrofa selectin E SELE, mRNA [NM_214268]		397508	NM_214268	selectin E		NM_214268	TC407534	Ssc.16297
A_72_P088356	0.0252543	2.8723	up	TLR2	Sus scrofa toll-like receptor 2 (TLR2), mRNA [NM_213761]	ENSSSCT00000009859	396623	NM_213761	toll-like receptor 2		NM_213761	TC407353	Ssc.17337
A_72_P152356	0.0431041	2.85512	up	VNN3	vanin 3 [Source:HGNC Symbol;Acc:16431] [ENSSSCT00000004619]	ENSSSCT00000004619	100152784	XM_001925456	similar to Vascular non-inflammatory molecule 3 precursor Vanin-3		XM_001925456	TC423244	Ssc.39001
A_72_P174136	0.0370569	2.85154	up	ARHGAP15	Sus scrofa mRNA, clone:LNG010003B07, expressed in lung [AK231627]	ENSSSCT00000017070		AK231627	Homo sapiens Rho GTPase activating protein 15			TC490607	Ssc.30837
A_72_P012006	0.0159631	2.84981	down	RTKN2	AJ956900 KN404_2 Sus scrofa cDNA clone C0007760g21 5', mRNA sequence [AJ956900]			AJ956900	Homo sapiens rhotekin 2				Ssc.36274
A_72_P088796	0.0363837	2.84199	down	SLC7A9	Sus scrofa solute carrier family 7 cationic amino acid transporter, y+ system, member 9 SLC7A9, mRNA [NM_001110171]		100037973	NM_001110171	solute carrier family 7 cationic amino acid transporter, y+ system, member 9		NM_001110171	TC407507	Ssc.3800
A_72_P077466	0.0351684	2.83426	up	CD8A	Sus scrofa CD8a molecule CD8A, mRNA [NM_001001907]	ENSSSCT00000008998	396627	NM_001001907	CD8a molecule		NM_001001907	TC407398	Ssc.23489
A_72_P250022	0.0493408	2.83214	down	CNGA1	cyclic nucleotide gated channel alpha 1			EW538953	cyclic nucleotide gated channel alpha 1 ,			TC449448	Ssc.69347
A_72_P189296	0.0308531	2.82511	down	PCDH18	1140004 MARC 4PIG Sus scrofa cDNA 5', mRNA sequence [DN126098]			DN126098	protocadherin 18			TC428844	Ssc.40977
A_72_P400763	0.0256797	2.81925	down	CD146	BX915975 Sus Scrofa library scan Sus scrofa cDNA clone scan0032.f.24 5prim, mRNA sequence [BX915975]		733617	BX915975	melanoma cell adhesion molecule			TC485421	Ssc.10391
A_72_P223927	0.0150425	2.80884	up	TIMP1	Sus scrofa TIMP metallopeptidase inhibitor 1 TIMP1, mRNA [NM_213857]		396862	NM_213857	TIMP metallopeptidase inhibitor 1		NM_213857		Ssc.11784
A_72_P106971	0.0490536	2.78737	down	COL21A1	collagen, type XXI, alpha 1 [Source:HGNC Symbol;Acc:17025] [ENSSSCT00000001672]	ENSSSCT00000001672	100155001	XM_001925339	similar to collagen, type XXI, alpha 1		XM_001925339	TC505698	Ssc.24270
A_72_P208142	0.0481691	2.78012	up	GBP4	Sus scrofa mRNA, clone:THY010126F04, expressed in thymus [AK239735]		100155195	AK239735	similar to guanylate binding protein 4				Ssc.22787
A_72_P402908	0.0492934	2.76503	up	GBP1	Sus scrofa guanylate binding protein 1, interferon-inducible, 67kDa GBP1, mRNA [NM_001128473]		100151938	NM_001128473	guanylate binding protein 1, interferon-inducible, 67kDa		NM_001128473		Ssc.53745
A_72_P088596	0.0345438	2.75437	up	PLIN2	Sus scrofa perilipin 2 PLIN2, mRNA [NM_214200]	ENSSSCT00000005701	397402	NM_214200	perilipin 2		NM_214200	TC470882	Ssc.6323
A_72_P417087	0.0397858	2.7323	up	USP18	Sus scrofa ubiquitin specific peptidase 18 USP18, mRNA [NM_213826]		396777	NM_213826	ubiquitin specific peptidase 18		NM_213826	TC508666	Ssc.336
A_72_P020551	0.0201566	2.73204	up	RGS2	Rep: Regulator of G-protein signaling 2 - Sus scrofa Pig, complete [TC491971]					GO:0045744|GO:0008277|GO:0005634|GO:0007186|GO:0005516|GO:0005096|GO:0005575|GO:0007169		TC491971
A_72_P035946	0.0481793	2.73102	down	ANGPTL2	Sus scrofa angiopoietin-like 2 ANGPTL2, mRNA [NM_001109946]	ENSSSCT00000006167	100126164	NM_001109946	angiopoietin-like 2		NM_001109946	TC407431	Ssc.44707
A_72_P002311	0.017098	2.7292	up	IFI54	interferon-induced protein with tetratricopeptide repeats 2 [Source:HGNC Symbol;Acc:5409] [ENSSSCT00000011437]	ENSSSCT00000011437	100155467	AK230663	similar to Interferon-induced protein with tetratricopeptide repeats 2 IFIT-2 Interferon-induced 54 kDa protein IFI-54K ISG-54 K		XM_001928671	TC417746	Ssc.34955
A_72_P338038	0.00490401	2.71773	up	FASN	Sus scrofa fatty acid synthase FASN, mRNA [NM_001099930]		397561	NM_001099930	fatty acid synthase		NM_001099930	TC407222	Ssc.18175
A_72_P012281	0.0287347	2.70791	down	MACF1	AJ956523 KN404_2 Sus scrofa cDNA clone C0007758c14 5', mRNA sequence [AJ956523]			AJ956523	Sus scrofa microtubule-actin crosslinking factor 1				Ssc.36337
A_72_P024776	0.0169707	2.70482	up	CLNK	Sus scrofa mRNA, clone:SPL010099A10, expressed in spleen [AK237804]			AK237804	PREDICTED: Bos taurus mast cell immunoreceptor signal transducer-like			TC475254	Ssc.38806
A_72_P268934	0.00222144	2.70103	down	ripply3	PREDICTED: Sus scrofa protein ripply3-like LOC100153272, mRNA		100153272	XM_001928073	PREDICTED: Sus scrofa protein ripply3-like LOC100153272, mRNA		XM_001928073	TC465484	Ssc.45420
A_72_P172486	0.0332334	2.69346	up	EGFLAM	Rep: EGF-like, fibronectin type III and laminin G domains isoform 3 - Canis familiaris, partial 19% [TC409113]							TC409113
A_72_P223647	0.0185982	2.67572	up	TLR8	Sus scrofa toll-like receptor 8 TLR8, mRNA [NM_214187]	ENSSSCT00000013255	397384	NM_214187	toll-like receptor 8		NM_214187	TC474841	Ssc.17224
A_72_P087951	0.0392912	2.67208	up	DAPL1	rhlv04b_k10.y1 hlv Sus scrofa cDNA 5', mRNA sequence [EW243603]	ENSSSCT00000017291	100157537	EW243603	similar to Death-associated protein-like 1 Early epithelial differentiation-associated protein		XM_001927916	TC456849	Ssc.11601
A_72_P221392	0.0402623	2.6699	down	IL1RAPL2	DB784969 full-length enriched swine cDNA library, adult adrenal gland Sus scrofa cDNA clone ADR010039E09 5', mRNA sequence [DB784969]			DB784969	Homo sapiens interleukin 1 receptor accessory protein-like 2			TC425516	Ssc.52680
A_72_P015686	0.0384369	2.66835	up	HSP70	Sus scrofa heat shock protein 70.2 HSP70.2, mRNA [NM_213766]		396648	NM_213766	heat shock protein 70.2		NM_213766	TC420716	Ssc.5145
A_72_P029191	0.00597522	2.66312	down	HMCN1	952095 MARC 4PIG Sus scrofa cDNA 3', mRNA sequence [CN162687]			CN162687	Sus scrofa hemicentin-1-like LOC100519793, mRNA				Ssc.26893
A_72_P002891	0.0379231	2.65494	down	NES	PREDICTED: Sus scrofa similar to Nestin LOC100153933, mRNA [XM_001925549]		100153933	XM_001925549	similar to Nestin		XM_001925549		Ssc.71527
A_72_P249447	0.0118267	2.64895	up	CD274	rton1201b_a18.y1 ton Sus scrofa cDNA 5', mRNA sequence [EW655654]			EW655654	Homo sapiens CD274 molecule CD274, mRNA			TC463640	Ssc.69227
A_72_P018171	0.0357415	2.63334	up	CD163	Sus scrofa CD163 molecule CD163, mRNA [NM_213976]		397031	NM_213976	CD163 molecule		NM_213976	TC481409	Ssc.5053
A_72_P426559	0.00804384	2.63035	down	SNX10	Rep: Sorting nexin-10 - Bos taurus Bovine, partial 16% [TC494311]							TC494311
A_72_P207667	0.0186131	2.62978	up	IFI44	interferon-induced protein 44 [Source:HGNC Symbol;Acc:16938] [ENSSSCT00000004165]	ENSSSCT00000004165		AK233687				TC494313	Ssc.48747
A_72_P165731	0.0259719	2.62705	up	CD3E	Sus scrofa CD3e molecule, epsilon CD3-TCR complex CD3E, mRNA [NM_214227]	ENSSSCT00000016458	397455	NM_214227	CD3e molecule, epsilon CD3-TCR complex		NM_214227	TC494953	Ssc.16186
A_72_P282499	0.0144502	2.62702	up	EDEM1	Rep: PREDICTED: ER degradation enhancer, mannosidase alpha-like 1 isoform 2 - Macaca mulatta, partial 51% [TC423926]					GO:0030433|GO:0030176|GO:0005791|GO:0005516|GO:0043025|GO:0030425|GO:0016595|GO:0043198|GO:0001640|GO:0014050|GO:0042734|GO:0045202|GO:0043679|GO:0005794|GO:0007196|GO:0032279|GO:0005515|GO:0030165|GO:0043234|GO:0005739|GO:0030424|GO:0004776|GO:0042803|GO:0004559|GO:0007611|GO:0043195|GO:0005624|GO:0001642|GO:0006104|GO:0048786		TC423926
A_72_P272624	0.000476	2.61494	down	JAMA	Rep: Junctional adhesion molecule A precursor - Bos taurus Bovine, partial 7% [TC439131]							TC439131
A_72_P186306	0.0109641	2.60467	down	PGF	Sus scrofa placenta growth factor (PlGF) mRNA, partial cds [AY943279]		541591	AY943279	placenta growth factor			TC498540	Ssc.42746
A_72_P032276	0.00017	2.58379	down	DSCR6	PREDICTED: Sus scrofa similar to Down syndrome critical region protein 6 LOC100153272, mRNA [XM_001928073]		100153272	XM_001928073	similar to Down syndrome critical region protein 6		XM_001928073	TC465484	Ssc.45420
A_72_P177451	0.023933	2.58056	up	IL12A	Sus scrofa interleukin 12A natural killer cell stimulatory factor 1, cytotoxic lymphocyte maturation factor 1, p35 IL12A, mRNA [NM_213993]	ENSSSCT00000012840	397053	NM_213993	interleukin 12A natural killer cell stimulatory factor 1, cytotoxic lymphocyte maturation factor 1, p35		NM_213993	TC510742	Ssc.13
A_72_P284654	0.00723414	2.57957	down	KCNT2	1140112 MARC 4PIG Sus scrofa cDNA 5', mRNA sequence [DN126198]			DN126198	Pan troglodytes potassium channel, subfamily T, member2			TC493684	Ssc.37804
A_72_P390893	0.0229672	2.57247	down	Col24A1	UMC-p8mm4-009-a06 8mm ovarian follicle p8mm Sus scrofa cDNA 3', mRNA sequence [CO948768]			CO948768					Ssc.40230
A_72_P088471	0.0370976	2.56588	up	MBL2	Sus scrofa mannose-binding lectin MBL2, mRNA [NM_214125]	ENSSSCT00000011411	397230	NM_214125	mannose-binding lectin		NM_214125	TC471328	Ssc.15845
A_72_P390778	0.00251995	2.56426	down	AK3L1	UMC-p8mm4-021-f01 8mm ovarian follicle p8mm Sus scrofa cDNA 3', mRNA sequence [CO949744]			CO949744	Sus scrofa adenylate kinase 3-like 1 AK3L1 gene, complete cds				Ssc.40205
A_72_P293034	0.0142693	2.56149	up	GBP2	Sus scrofa guanylate binding protein 2, interferon-inducible GBP2, mRNA [NM_001128474]	ENSSSCT00000007583	100153137	NM_001128474	guanylate binding protein 2, interferon-inducible		NM_001128474	TC486484	Ssc.883
A_72_P131386	0.0254191	2.55737	down	GJA5	rhlv07b_b19.y1 hlv Sus scrofa cDNA 5', mRNA sequence [EW236222]			EW236222	PREDICTED: Sus scrofa gap junction alpha-5 protein-like LOC100157795,			TC460329	Ssc.47882
A_72_P095816	0.0385531	2.55423	down	TGFB2	ramn3517b_e6.y1 amn Sus scrofa cDNA 5', mRNA sequence [EV858461]			EV858461	Macaca mulatta transforming growth factor, beta 2			TC513062	Ssc.64491
A_72_P287989	0.0468344	2.55328	down	APOBEC3A	MI-P-HO-ahx-d-01-1-UM.s1 MI-P-HO Sus scrofa cDNA clone MI-P-HO-ahx-d-01-1-UM 3', mRNA sequence [BQ602250]			BQ602250	Sus scrofa APOBEC3F APOBEC3 gene, complete cds,				Ssc.14423
A_72_P312123	0.0294292	2.54203	down	MAP3K5	ASK1			AJ961700	Homo sapiens mitogen-activated protein kinase kinase kinase 5				Ssc.35553
A_72_P232817	0.0279608	2.54154	up	CXCR6	Sus scrofa chemokine C-X-C motif receptor 6 CXCR6, mRNA [NM_001001623]	ENSSSCT00000012393	414376	NM_001001623	chemokine C-X-C motif receptor 6		NM_001001623	TC407734	Ssc.22676
A_72_P245117	0.0421612	2.52782	down	PRIMA1	rfce25c_p13.y1 fce Sus scrofa cDNA 5', mRNA sequence [EW189694]			EW189694	Homo sapiens proline rich membrane anchor 1			TC467068	Ssc.15495
A_72_P035341	0.00641701	2.5178	up	IYD	Sus scrofa iodotyrosine deiodinase IYD, mRNA [NM_214416]		403124	NM_214416	iodotyrosine deiodinase		NM_214416		Ssc.26324
A_72_P004631	0.0398483	2.51774	up	C8A	Rep: Complement component C8A - Sus scrofa Pig, partial 36% [TC447323]							TC447323
A_72_P072506	0.0420712	2.50566	up	SLAMF1	signaling lymphocytic activation molecule family member 1 [Source:HGNC Symbol;Acc:10903] [ENSSSCT00000006991]	ENSSSCT00000006991		AK239179	PREDICTED: Sus scrofa signaling lymphocytic activation molecule-like			TC414415	Ssc.52241
A_72_P204797	0.00469169	2.5018	down	TF	Sus scrofa mRNA, clone:LVRM10020E04, expressed in liver [AK232756]			AK232756	Sus scrofa TF gene for transferrin and SRPRB gene partial for				Ssc.49644
A_72_P227387	0.0388372	2.50016	up	GJB1	Sus scrofa mRNA, clone:LVRM10010C04, expressed in liver [AK232707]			AK232707	Sus scrofa gap junction beta-1 protein-like,			TC418442	Ssc.19591
A_72_P118256	0.00350622	2.48871	down	PDGFD	BP153389 full-length enriched swine cDNA library, adult ovary Sus scrofa cDNA clone OVRM10087G10 5', mRNA sequence [BP153389]			BP153389	Homo sapiens platelet derived growth factor D PDGFD,			TC448839	Ssc.49347
A_72_P366423	0.00246084	2.4848	up	STEAP4	Sus scrofa mRNA, clone:SPL010010A05, expressed in spleen [AK237182]		100310802	AK237182	STEAP family member 4			TC465954	Ssc.9114
A_72_P242752	0.0229366	2.48475	up	RNASE6	Sus scrofa ribonuclease, RNase A family, k6 RNASE6, mRNA [NM_001167656]		100312981	NM_001167656	ribonuclease, RNase A family, k6		NM_001167656	TC428028	Ssc.47063
A_72_P178161	0.014087	2.46873	up	IGFBP2	Sus scrofa insulin-like growth factor binding protein 2 IGFBP2, mRNA [NM_214003]		397064	NM_214003	insulin-like growth factor binding protein 2		NM_214003	TC487315	Ssc.47
A_72_P032571	0.0193878	2.46533	up	IFI60	PREDICTED: Sus scrofa similar to interferon-induced protein with tetratricopeptide repeats 3 LOC100154248, mRNA [XM_001928703]		100154248	XM_001928703	similar to interferon-induced protein with tetratricopeptide repeats 3		XM_001928703	TC427307	Ssc.45495
A_72_P437829	0.028286	2.4607	down	FEZ1	fasciculation and elongation protein zeta 1 zygin I [Source:HGNC Symbol;Acc:3659] [ENSSSCT00000016578]	ENSSSCT00000016578		AK233462				TC439073	Ssc.48950
A_72_P413508	0.0352622	2.44349	down	MMP1	Sus scrofa matrix metallopeptidase 1 interstitial collagenase MMP1, mRNA [NM_001166229]	ENSSSCT00000016348	397320	NM_001166229	matrix metallopeptidase 1 interstitial collagenase		NM_001166229	TC498555	Ssc.16013
A_72_P414353	0.00590892	2.42229	down	VEGFA	Sus scrofa vascular endothelial growth factor A VEGFA, mRNA [NM_214084]	ENSSSCT00000001893	397157	NM_214084	vascular endothelial growth factor A		NM_214084	NP430553	Ssc.57541
A_72_P047626	0.00458822	2.41743	down	Colec10	376614 MARC 2PIG Sus scrofa cDNA 5', mRNA sequence [BI347191]			BI347191	Mus musculus collectin sub-family member 10 mRNA			TC513095	Ssc.29662
A_72_P301319	0.0486691	2.41607	down	PRTG	Sus scrofa mRNA, clone:UTR010006B08, expressed in uterus [AK239864]			AK239864	Homo sapiens protogenin PRTG, mRNA			TC426667	Ssc.38503
A_72_P008356	0.0308715	2.41442	down	SPRR3	Sus scrofa mRNA, clone:OVRM10099A10, expressed in ovary [AK235625]		100155746	AK235625	similar to proline-rich protein 3			TC419209	Ssc.43798
A_72_P420349	0.0095929	2.41099	down	SHH	ruio02_n19.y1 kid Sus scrofa cDNA 5', mRNA sequence [EW304301]			EW304301	Homo sapiens sonic hedgehog homolog Drosophila SHH gene			TC497556	Ssc.68526
A_72_P402708	0.00577531	2.4079	up	IFITM1	Sus scrofa mRNA, clone:SPL010101F08, expressed in spleen [AK237820]	ENSSSCT00000015915		AK237820	PREDICTED: Sus scrofa interferon-induced transmembrane protein 1			TC418798	Ssc.53693
A_72_P302294	0.0352355	2.4049	down	A2M	alpha-2-macroglobulin [Source:HGNC Symbol;Acc:7] [ENSSSCT00000000716]	ENSSSCT00000000716		XM_001925200			XM_001925200	TC408026	Ssc.56900
A_72_P292669	0.00274157	2.39978	down	OCLN	Sus scrofa occludin OCLN, mRNA [NM_001163647]		397236	NM_001163647	occludin		NM_001163647	TC481134	Ssc.42509
A_72_P044876	0.0226812	2.39339	down	SAR1B	UMC-pnatal4-013-b05 Perinatal ovary pnatal Sus scrofa cDNA 3', mRNA sequence [CO954690]			CO954690	Sus scrofa Sar1b protein Sar1b gene, partial cds				Ssc.40768
A_72_P312548	0.00505004	2.38028	up	ABCA1	AJ961662 KN404_2 Sus scrofa cDNA clone C0007748l03 3', mRNA sequence [AJ961662]			AJ961662	Homo sapiens ATP-binding cassette, sub-family A ABC1, member				Ssc.35650
A_72_P146516	0.0151631	2.37472	up	CCR5	Sus scrofa chemokine C-C motif receptor 5 CCR5, mRNA [NM_001001618]		414371	NM_001001618	chemokine C-C motif receptor 5		NM_001001618	TC407718	Ssc.26328
A_72_P185246	0.0162407	2.36215	up	CCR10	Sus scrofa chemokine C-C motif receptor 10 CCR10, mRNA [NM_001044563]	ENSSSCT00000018932	733623	NM_001044563	chemokine C-C motif receptor 10		NM_001044563	TC407694	Ssc.42655
A_72_P177996	0.0384117	2.35577	up	DMBT1	Sus scrofa deleted in malignant brain tumors 1 DMBT1, mRNA [NM_001048188]	ENSSSCT00000003311	751862	NM_001048188	deleted in malignant brain tumors 1		NM_001048188	TC459257	Ssc.8694
A_72_P302754	0.0400338	2.34688	down	GAD2	Sus scrofa glutamate decarboxylase 2 GAD2, mRNA [NM_213895]	ENSSSCT00000012104	396929	NM_213895	glutamate decarboxylase 2		NM_213895	TC407349	Ssc.55398
A_72_P165481	0.0498222	2.34677	down	ALB	Sus scrofa albumin ALB, mRNA [NM_001005208]	ENSSSCT00000009802	396960	NM_001005208	albumin		NM_001005208	TC426841	Ssc.56897
A_72_P195592	0.0145894	2.34403	down	ECM3	Rep: FRAS1-related extracellular matrix protein 2 precursor ECM3 homolog. - Canis familiaris, partial 10% [TC494120]							TC494120
A_72_P306183	0.00695559	2.3439	down	FGF1	fibroblast growth factor 1 acidic [Source:HGNC Symbol;Acc:3665] [ENSSSCT00000015736]	ENSSSCT00000015736		BF442355				TC488752	Ssc.16246
A_72_P181121	0.000969	2.34296	down	PTPN21	MI-P-CP0-nvv-h-11-0-UI.s1 MI-P-CP0 Sus scrofa cDNA clone MI-P-CP0-nvv-h-11-0-UI 3', mRNA sequence [BI402120]			BI402120	PREDICTED: Sus scrofa tyrosine-protein phosphatase non-receptor type 21				Ssc.12411
A_72_P380953	0.0223165	2.34008	down	HSP90	Rep: Heat shock protein HSP 90-beta - Homo sapiens Human, partial 39% [TC449255]							TC449255
A_72_P294649	0.0222828	2.33263	down	COL27A1	rnca35b_b1.y1 nca Sus scrofa cDNA 5', mRNA sequence [EW423756]			EW423756	PREDICTED: Bos taurus collagen, type XXVII, alpha 1 ,			TC436920	Ssc.61864
A_72_P077321	0.047489	2.33021	up	CCL28	Sus scrofa chemokine C-C motif ligand 28 CCL28, mRNA [NM_001024695]	ENSSSCT00000018375	554303	NM_001024695	chemokine C-C motif ligand 28		NM_001024695	TC454898	Ssc.42744
A_72_P165831	0.0266216	2.31434	up	MYC	Sus scrofa v-myc myelocytomatosis viral oncogene homolog (avian) (MYC), mRNA [NM_001005154]	ENSSSCT00000006548	448810	NM_001005154	v-myc myelocytomatosis viral oncogene homolog (avian)		NM_001005154	TC479935	Ssc.72679
A_72_P140836	0.0333296	2.31272	up	CXCL9	chemokine C-X-C motif ligand 9 [Source:HGNC Symbol;Acc:7098] [ENSSSCT00000009830]	ENSSSCT00000009830		BP169836				TC494197	Ssc.26146
A_72_P264827	0.000426	2.30014	down	ACTA2	actin, alpha 2, smooth muscle, aorta [Source:HGNC Symbol;Acc:130] [ENSSSCT00000011432]	ENSSSCT00000011432	733615	AK240348	actin, alpha 2, smooth muscle, aorta			TC464349	Ssc.53896
A_72_P230427	0.011293	2.29941	up	DDIT4L	PREDICTED: Sus scrofa similar to DNA-damage-inducible transcript 4 protein Protein regulated in development and DNA damage response 1 REDD-1 HIF-1 responsive protein RTP801 LOC100153821, mRNA [XM_001925275]		100153821	XM_001925275	similar to DNA-damage-inducible transcript 4 protein Protein regulated in development and DNA damage response 1 REDD-1 HIF-1 responsive protein RTP801		XM_001925275	TC446381	Ssc.4104
A_72_P290684	0.0310126	2.28658	down	Col15a1	PREDICTED: Sus scrofa similar to alpha 1 type XV collagen LOC100155881, mRNA [XM_001925576]		100155881	XM_001925576	similar to alpha 1 type XV collagen		XM_001925576	TC455522	Ssc.54304
A_72_P087956	0.0197136	2.28093	down	GLYR1	PREDICTED: Sus scrofa similar to Glyoxylate reductase [XM_001924715]		100157017	XM_001924715	similar to Glyoxylate reductase/hydroxypyruvate reductase		XM_001924715	TC446339	Ssc.21842
A_72_P354993	0.0126548	2.2616	up	SEC14L2	Sus scrofa mRNA, clone:LVRM10136C09, expressed in liver [AK233385]		100152451	AK233385	SEC14-like 2 S. cerevisiae		XM_001929266		Ssc.48907
A_72_P255837	0.0275895	2.25928	up	CLEC17	C-type lectin domain family 17, member A [Source:HGNC Symbol;Acc:34520] [ENSSSCT00000015053]	ENSSSCT00000015053		AK231200				TC408201	Ssc.30476
A_72_P298589	0.0219905	2.25407	up	SLCO4C1	solute carrier organic anion transporter family, member 4C1 [Source:HGNC Symbol;Acc:23612] [ENSSSCT00000015494]	ENSSSCT00000015494		CN157000					Ssc.58031
A_72_P211302	0.00466223	2.25365	up	IDO1	indoleamine 2,3-dioxygenase 1 [Source:HGNC Symbol;Acc:6059] [ENSSSCT00000007675]	ENSSSCT00000007675		AK233866				TC474542	Ssc.48944
A_72_P337823	0.0268276	2.24888	up	PHACTR1	phosphatase and actin regulator 1 [Source:HGNC Symbol;Acc:20990] [ENSSSCT00000001146]	ENSSSCT00000001146	100153737	XM_001926090	similar to phosphatase and actin regulator 1		XM_001926090	TC499985	Ssc.48792
A_72_P165826	0.00994861	2.24396	down	ITGB1BP2	Sus scrofa integrin beta 1 binding protein melusin 2 ITGB1BP2, mRNA [NM_001033009]		613129	NM_001033009	integrin beta 1 binding protein melusin 2		NM_001033009	TC496170	Ssc.18642
A_72_P302639	0.0198319	2.2373	down	CHRM2	Sus scrofa cholinergic receptor, muscarinic 2 CHRM2, mRNA [NM_214261]		397498	NM_214261	cholinergic receptor, muscarinic 2		NM_214261	TC407580	Ssc.16247
A_72_P064491	0.0164831	2.2349	up	RASGRP1	Rep: RAS guanyl-releasing protein 1 - Homo sapiens Human, partial 24% [TC480282]							TC480282
A_72_P261267	0.00625661	2.23168	up	GREB1	BX915177 Sus Scrofa library scan Sus scrofa cDNA clone scan0029.c.24 5prim, mRNA sequence [BX915177]			BX915177	PREDICTED: Sus scrofa protein GREB1-like LOC100525395, mRNA			TC432532	Ssc.57242
A_72_P146566	0.0215839	2.22858	up	Stfa8	Sus scrofa stefin A8 LOC396867, mRNA [NM_213860]		396867	NM_213860	stefin A8		NM_213860	TC472556	Ssc.646
A_72_P077351	0.0133878	2.225	up	SERPINE1	Sus scrofa serpin peptidase inhibitor, clade E nexin, plasminogen activator inhibitor type 1, member 1 SERPINE1, mRNA [NM_213910]		396945	NM_213910	serpin peptidase inhibitor, clade E nexin, plasminogen activator inhibitor type 1, member 1		NM_213910	TC470594	Ssc.9781
A_72_P413543	0.0242245	2.22469	down	MMP13	matrix metallopeptidase 13 collagenase 3 [Source:HGNC Symbol;Acc:7159] [ENSSSCT00000016351]	ENSSSCT00000016351		EW422141				TC500089	Ssc.16053
A_72_P050266	0.0415736	2.2145	up	RNASE12	ribonuclease, RNase A family, 12 non-active [Source:HGNC Symbol;Acc:24211] [ENSSSCT00000002384]	ENSSSCT00000002384	100153086	XM_001929206	similar to ribonuclease, RNase A family, 12 non-active		XM_001929206	TC421712	Ssc.25292
A_72_P408038	0.0442658	2.20725	up	SHCBP1	SHC SH2 domain-binding protein 1-like			DN107823					Ssc.4430
A_72_P406723	0.0247641	2.20689	down	LAMA1	PREDICTED: Bos taurus laminin, alpha 1-like , mRNA			CK454137					Ssc.3122
A_72_P232812	0.03527	2.20067	up	TLR9	Sus scrofa Toll-like receptor 9 TLR9, mRNA [NM_213958]	ENSSSCT00000012516	397007	NM_213958	Toll-like receptor 9		NM_213958	TC407273	Ssc.16634
A_72_P365133	0.0121313	2.19292	down	SLC47A1	944463 MARC 4PIG Sus scrofa cDNA 5', mRNA sequence [CN157015]			CN157015	PREDICTED: Bos taurus solute carrier family 47, member 1-like			TC411190	Ssc.27371
A_72_P420059	0.0227187	2.19056	up	TFEC	transcription factor EC [Source:HGNC Symbol;Acc:11754] [ENSSSCT00000018115]	ENSSSCT00000018115		AK230770				TC462850	Ssc.30522
A_72_P176386	0.024403	2.18872	up	Stfa1	Sus scrofa stefin A1 LOC396866, mRNA [NM_213859]		396866	NM_213859	stefin A1		NM_213859	TC471036	Ssc.645
A_72_P320428	0.0310984	2.18794	up	UGT	PREDICTED: Sus scrofa UDP-glucuronosyltransferase			BP440417			XM_001927691	TC462875	Ssc.62185
A_72_P013796	0.0454093	2.18597	down	ARHGEF9	Rep: Rho guanine nucleotide exchange factor 9 - Bos taurus Bovine, partial 8% [TC447763]							TC447763
A_72_P115421	0.0330193	2.18258	down	MMP3	matrix metallopeptidase 3 stromelysin 1, progelatinase [Source:HGNC Symbol;Acc:7173] [ENSSSCT00000016349]	ENSSSCT00000016349		AK231342				TC443739	Ssc.15927
A_72_P108706	0.0142376	2.18187	down	TAF9B	Rep: Transcription initiation factor TFIID subunit 9B - Homo sapiens Human, partial 78% [TC486023]					GO:0033746|GO:0033749		TC486023
A_72_P210767	0.0173422	2.16811	down	Alox15	Sus scrofa mRNA, clone:TCH010089G02, expressed in trachea [AK238353]			AK238353	Mus musculus arachidonate 15-lipoxygenase Alox15 gene, complete				Ssc.5012
A_72_P302834	0.0441287	2.15726	down	LEPR	Sus scrofa leptin receptor LEPR, mRNA [NM_001024587]		396836	NM_001024587	leptin receptor		NM_001024587	TC507832	Ssc.263
A_72_P260897	0.0375856	2.14345	up	CCNB1	Sus scrofa cyclin B CCNB1, mRNA [NM_001170768]		397662	NM_001170768	cyclin B		NM_001170768	TC427231	Ssc.57148
A_72_P210877	0.0455168	2.13546	up	F2	Sus scrofa coagulation factor II F2, mRNA [NM_001122985]	ENSSSCT00000014473	100144442	NM_001122985	coagulation factor II		NM_001122985	TC413856	Ssc.15302
A_72_P035826	0.0341129	2.13005	down	SOD3	Sus scrofa extracellular superoxide dismutase (LOC780439), mRNA [NM_001078688]		780439	NM_001078688	extracellular superoxide dismutase		NM_001078688	TC440305	Ssc.2773
A_72_P311083	0.00701324	2.12621	up	HSP40	DnaJ Hsp40 homolog, subfamily B, member 9 [Source:HGNC Symbol;Acc:6968] [ENSSSCT00000018131]	ENSSSCT00000018131		AK236189				TC451200	Ssc.34061
A_72_P216342	0.0299963	2.12309	up	MAFB	PREDICTED: Sus scrofa similar to Transcription factor MafB V-maf musculoaponeurotic fibrosarcoma oncogene homolog B LOC100157756, mRNA [XM_001929063]		100157756	XM_001929063	similar to Transcription factor MafB V-maf musculoaponeurotic fibrosarcoma oncogene homolog B		XM_001929063	TC417571	Ssc.10965
A_72_P086116	0.0185271	2.11727	up	NFE2	Sus scrofa mRNA, clone:PBL010026A04, expressed in periphral blood mononuclear cell [AK236855]		100157948	AK236855	similar to nuclear factor (erythroid-derived 2), 45kDa		XR_045594	TC423544	Ssc.73046
A_72_P371823	0.043978	2.11686	up	STAT1	Sus scrofa signal transducer and activator of transcription 1 STAT1, mRNA [NM_213769]	ENSSSCT00000017482	396655	NM_213769	signal transducer and activator of transcription 1		NM_213769	TC424194	Ssc.42622
A_72_P384328	0.0206982	2.11585	down	MLCK	PREDICTED: Sus scrofa similar to myosin light chain kinase LOC100152091, mRNA [XM_001929078]		100152091	XM_001929078	similar to myosin light chain kinase		XM_001929078	TC433609	Ssc.23247
A_72_P286574	0.0031825	2.10931	up	CACNB2	Sus scrofa mRNA, clone:ITT010075A03, expressed in intestine [AK231470]			AK231470					Ssc.48405
A_72_P088726	0.013644	2.09848	up	FAS	Sus scrofa Fas ligand TNF superfamily, member 6 FASLG, mRNA [NM_213806]		396726	NM_213806	Fas ligand TNF superfamily, member 6		NM_213806	TC408597	Ssc.15870
A_72_P018016	0.0433763	2.09264	up	CENPF	Sus scrofa mRNA, clone:OVRM10201A11, expressed in ovary [AK236537]			AK236537	Sus scrofa centromere protein F, 350/400kDa mitosin			TC441171	Ssc.2224
A_72_P070401	0.0270312	2.0869	up	CD79A	Sus scrofa CD79a molecule, immunoglobulin-associated alpha CD79A, mRNA [NM_001135962]	ENSSSCT00000003378	100190992	NM_001135962	CD79a molecule, immunoglobulin-associated alpha		NM_001135962	TC410199	Ssc.57038
A_72_P232907	0.0316865	2.07923	down	DUOX2	Sus scrofa dual oxidase 2 DUOX2, mRNA [NM_213999]		397060	NM_213999	dual oxidase 2		NM_213999	TC426277	Ssc.33
A_72_P066761	0.0294664	2.0757	up	IFIH1	Sus scrofa interferon induced with helicase C domain 1 IFIH1, mRNA [NM_001100194]	ENSSSCT00000017310	100101927	NM_001100194	interferon induced with helicase C domain 1		NM_001100194	TC467951	Ssc.19139
A_72_P386858	0.00246581	2.0719	down	CRYAB	crystallin, alpha B [Source:HGNC Symbol;Acc:2389] [ENSSSCT00000016389]	ENSSSCT00000016389						TC462370
A_72_P077776	0.0203318	2.06715	up	AQP9	Sus scrofa aquaporin 9 AQP9, mRNA [NM_001112684]	ENSSSCT00000005078	100127153	NM_001112684	aquaporin 9		NM_001112684	TC414937	Ssc.58518
A_72_P075001	0.0475616	2.06518	up	TNFSF18	Sus scrofa tumor necrosis factor superfamily member 18 mRNA, partial cds [DQ995649]		100037931	DQ995649	tumor necrosis factor superfamily member 18			NP7655711	Ssc.51664
A_72_P241367	0.0357246	2.06161	down	FLRT3	PREDICTED: Sus scrofa similar to FLRT3, transcript variant 2 LOC100158214, mRNA [XM_001926449]		100158214	XM_001926449	similar to FLRT3		XM_001926449	TC477620	Ssc.10602
A_72_P106611	0.0333867	2.05878	down	RPGRIP1	PREDICTED: Sus scrofa similar to RPGR-interacting protein 1 LOC100153471, mRNA [XM_001926729]	ENSSSCT00000002382	100155563	XM_001926729	similar to RPGR-interacting protein 1		XM_001926729	TC434504	Ssc.61021
A_72_P288139	0.0273936	2.05816	up	CILP	Sus scrofa cartilage intermediate layer protein, nucleotide pyrophosphohydrolase CILP, mRNA [NM_001164648]		397672	NM_001164648	cartilage intermediate layer protein, nucleotide pyrophosphohydrolase		NM_001164648	TC408005	Ssc.14477
A_72_P108986	0.0471391	2.05438	up	OAS2	Sus scrofa 2'-5'-oligoadenylate synthetase 2, 69/71kDa OAS2, mRNA [NM_001031796]	ENSSSCT00000010831	595128	NM_001031796	2'-5'-oligoadenylate synthetase 2, 69/71kDa		NM_001031796	TC415939	Ssc.23483
A_72_P281844	0.0389063	2.04835	up	S100A2	S100 calcium binding protein A2 [Source:HGNC Symbol;Acc:10492] [ENSSSCT00000007208]	ENSSSCT00000007208	100152729	XM_001929556	similar to Protein S100-A2 S100 calcium-binding protein A2 Protein S-100L		XM_001929559	TC458174	Ssc.12269
A_72_P366398	0.0175022	2.04538	up	CLDN3	Sus scrofa claudin 3 variant 1 CLDN3 mRNA, complete cds [FJ887980]		431781	FJ887980	claudin 3			TC415811	Ssc.9102
A_72_P153341	0.0276088	2.04264	up	CST7	cystatin F leukocystatin [Source:HGNC Symbol;Acc:2479] [ENSSSCT00000007803]	ENSSSCT00000007803	100152012	CJ009409	similar to cystatin F		XM_001928447	TC425616	Ssc.5881
A_72_P409208	0.0182658	2.04192	up	GDF15	Sus scrofa growth differentiation factor 15 GDF15, mRNA [NM_001174056]		100379630	NM_001174056	growth differentiation factor 15		NM_001174056	TC410251	Ssc.43123
A_72_P397028	0.0435389	2.02921	down	Rbm24	PREDICTED: Sus scrofa similar to RNA binding motif protein 24 LOC100157260, mRNA [XM_001924363]		100157260	XM_001924363	similar to RNA binding motif protein 24		XM_001924363	TC432677	Ssc.46850
A_72_P226237	0.0128523	2.01748	up	IGG2B	Sus scrofa mRNA, clone:SPL010013G04, expressed in spleen [AK237225]		396890	AK237225	Ig gamma 2b chain constant region			TC410862	Ssc.57024
A_72_P413813	0.0101574	2.01725	down	COL4A3	Sus scrofa alpha 3 type IV collagen NC1 COL4A3 mRNA, partial cds [L47284]		397502	L47284	collagen, type IV, alpha 3 Goodpasture antigen"	NP276130
A_72_P088181	0.0173055	2.00623	down	VTN	Sus scrofa vitronectin VTN, mRNA [NM_214104]		397192	NM_214104	vitronectin		NM_214104	TC432435	Ssc.32202
A_72_P129561	0.0151087	2.00384	down	DNM3	ruio05_p10.y1 kid Sus scrofa cDNA 5', mRNA sequence [EW302237]			EW302237	Homo sapiens dynamin 3 DNM3, transcript variant 1, mRNA			TC489158	Ssc.66896
A_72_P232572	0.0111755	2.0014	up	GLUL	Sus scrofa glutamate-ammonia ligase glutamine synthetase GLUL, mRNA [NM_213909]	ENSSSCT00000016935	396944	NM_213909	glutamate-ammonia ligase		NM_213909	TC467794	Ssc.9637
A_72_P216462	0.03682	1.97688	up	MAPK14	PREDICTED: Sus scrofa similar to mitogen-activated protein kinase 14, transcript variant 2 LOC100156630, mRNA [XM_001929491]		p38-α	XM_001929491	mitogen-activated protein kinase 14		XM_001929490	TC489050	Ssc.11018
A_72_P035396	0.0085601	1.97655	up	CD86	Sus scrofa CD86 molecule CD86, mRNA [NM_214222]	ENSSSCT00000012991	397441	NM_214222	CD86 molecule		NM_214222	TC409307	Ssc.16160
A_72_P321983	0.0161468	1.9663	up	TIMP2	Sus scrofa TIMP metallopeptidase inhibitor 2 TIMP2, mRNA [NM_001145985]	ENSSSCT00000018688	396988	NM_001145985	TIMP metallopeptidase inhibitor 2		NM_001145985	TC415832	Ssc.57257
A_72_P209407	0.00557525	1.96249	up	SERPING1	Sus scrofa serpin peptidase inhibitor, clade G C1 inhibitor, member 1 SERPING1, mRNA [NM_001123194]	ENSSSCT00000014401	100144304	NM_001123194	serpin peptidase inhibitor, clade G C1 inhibitor, member 1		NM_001123194	TC454508	Ssc.20728
A_72_P223837	0.010485	1.95635	up	TAP1	Sus scrofa transporter 1, ATP-binding cassette, sub-family B MDR/TAP TAP1, mRNA [NM_001044581]	ENSSSCT00000001624		NM_001044581	transporter 1, ATP-binding cassette, sub-family B MDR/TAP		NM_001044581	TC509958	Ssc.23546

## Sheet: PID 7
ProbeName	p-value(6_vs_5)	FCAbsolute(6_vs_5)	regulation(6_vs_5)	GeneSymbol	Description	EnsemblID	EntrezGeneID	GenbankAccession	GeneName	Go	RefSeqAccession	TIGRID	UniGeneID
A_72_P036621	0.0432434	2.18445	down	ZZEF1	Rep: Zinc finger ZZ-type and EF-hand domain-containing protein 1 - Homo sapiens (Human), partial (8%) [TC441839]							TC441839
A_72_P077476	0.0343564	2.20686	up	ZPBP	Sus scrofa zona pellucida binding protein (ZPBP), mRNA [NM_214106]	ENSSSCT00000017021	397194	NM_214106	zona pellucida binding protein		NM_214106	TC422223	Ssc.312
A_72_P059016	0.0269729	3.42358	up	ZNF192	MI-P-CP1-nwj-a-06-0-UI.s1 MI-P-CP1 Sus scrofa cDNA clone MI-P-CP1-nwj-a-06-0-UI 3', mRNA sequence [BI403473]			BI403473	Homo sapiens zinc finger protein 192 (ZNF192), mRNA				Ssc.12751
A_72_P173751	0.00160169	9.92866	down	XPNPEP2	Rep: Xaa-Pro aminopeptidase 2 precursor - Sus scrofa (Pig), partial (5%) [TC490349]							TC490349
A_72_P117976	0.0294203	2.41563	down	Wnt9a	Sus scrofa protein Wnt-9a-like			BX917893				TC459380	Ssc.49277
A_72_P259052	0.00510214	2.53325	down	WIF1	WNT inhibitory factor 1 [Source:HGNC Symbol;Acc:18081] [ENSSSCT00000000506]	ENSSSCT00000000506		XM_001925493			XM_001925493	TC489668	Ssc.60770
A_72_P410648	0.0359542	2.67381	down	WDR76	WD repeat domain 76 [Source:HGNC Symbol;Acc:25773] [ENSSSCT00000005185]	ENSSSCT00000005185						TC437713
A_72_P169726	0.0421043	2.3351	down	WDFY3	WD repeat and FYVE domain containing 3			AJ949775					Ssc.45824
A_72_P322698	0.0261811	2.3053	down	VEGFA	vascular endothelial growth factor A [Source:HGNC Symbol;Acc:12680] [ENSSSCT00000001892]	ENSSSCT00000001892	397157	EU714324	vascular endothelial growth factor A			TC429915	Ssc.57541
A_72_P116071	0.0173047	2.17003	up	UPTI	Sus scrofa plasmin trypsin inhibitor (UPTI), mRNA [NM_213871]		396887	NM_213871	plasmin trypsin inhibitor		NM_213871	TC444092	Ssc.54185
A_72_P185251	0.0422476	2.29528	up	UPK2	Sus scrofa uroplakin 2 (UPK2), mRNA [NM_214012]		397075	NM_214012	uroplakin 2		NM_214012	TC441966	Ssc.70
A_72_P114981	0.00165599	2.02312	down	UAP1	Rep: UDP-N-acteylglucosamine pyrophosphorylase 1 - Bos taurus (Bovine), partial (6%) [TC502400]							TC502400
A_72_P189086	0.0250884	2.00232	up	TXN	Rep: Thioredoxin - Bos taurus (Bovine), partial (43%) [TC466141]							TC466141
A_72_P096751	0.0422503	2.03914	down	TTLL4	Sus scrofa tubulin tyrosine ligase-like family, member 4			AK238279					Ssc.4110
A_72_P232252	0.0180949	2.02104	up	TREM1	Sus scrofa triggering receptor expressed on myeloid cells 1 (TREM1), mRNA [NM_213756]	ENSSSCT00000001798	396601	NM_213756	triggering receptor expressed on myeloid cells 1		NM_213756	NP856970	Ssc.19699
A_72_P419699	0.0377303	3.18997	down	TPST1	Rep: Protein-tyrosine sulfotransferase 2 - Bos taurus (Bovine), complete [TC458170]					GO:0006954|GO:0005624|GO:0005615|GO:0006478|GO:0008476|GO:0005794		TC458170
A_72_P279864	0.00327194	2.37608	down	TPM1	tropomyosin 1 (alpha) isoform 7 gene			EW585518				TC473343	Ssc.62875
A_72_P255162	0.000252	2.11211	down	TOR3A	Canis familiaris similar to torsin family 3, member A		ATP-dependent interferon-responsive protein	AJ656079				TC459565	Ssc.29587
A_72_P241932	0.0403243	2.50343	down	TOP3B	Rep: PREDICTED: topoisomerase (DNA) III beta - Pan troglodytes, partial (30%) [TC452128]							TC452128
A_72_P402633	0.0247827	2.42407	down	TNNI3	Sus scrofa troponin I type 3 (cardiac) (TNNI3), mRNA [NM_001098599]		100049696	NM_001098599	troponin I type 3 (cardiac)		NM_001098599	TC506935	Ssc.58011
A_72_P165811	0.0375876	2.57104	up	TNNC2	Sus scrofa troponin C type 2 (fast) (TNNC2), mRNA [NM_001001862]	ENSSSCT00000008127	414905	NM_001001862	troponin C type 2 (fast)		NM_001001862	TC508056	Ssc.54139
A_72_P177426	0.0105381	2.36726	down	TNMD	Sus scrofa tenomodulin (TNMD), mRNA [NM_001099934]	ENSSSCT00000013647	100048961	NM_001099934	tenomodulin		NM_001099934	TC461589	Ssc.17435
A_72_P075001	0.0351918	2.52218	up	TNFSF18	Sus scrofa tumor necrosis factor superfamily member 18 mRNA, partial cds [DQ995649]		100037931	DQ995649	tumor necrosis factor superfamily member 18			NP7655711	Ssc.51664
A_72_P077501	0.0213517	2.24961	up	TNFRSF8	Sus scrofa tumor necrosis factor receptor superfamily, member 8 (TNFRSF8), mRNA [NM_001025219]	ENSSSCT00000006042	574055	NM_001025219	tumor necrosis factor receptor superfamily, member 8		NM_001025219	TC418951	Ssc.51157
A_72_P103911	0.0423582	2.09831	down	TMEM225	transmembrane protein 225 [Source:HGNC Symbol;Acc:32390] [ENSSSCT00000016517]	ENSSSCT00000016517		ES446617				TC443306	Ssc.61153
A_72_P165031	0.0487749	3.2622	up	TLR7	Sus scrofa toll-like receptor 7 (TLR7), mRNA [NM_001097434]	ENSSSCT00000013254	100037296	NM_001097434	toll-like receptor 7		NM_001097434	TC407256	Ssc.39344
A_72_P180506	0.0195167	2.103	down	TLR5	Sus scrofa Toll-like receptor 5 (TLR5), mRNA [NM_001123202]		100144476	NM_001123202	Toll-like receptor 5		NM_001123202	TC456706	Ssc.70306
A_72_P094081	0.0425754	2.5435	down	TLR3	Sus scrofa TLR3 gene for Toll-like receptor 3			AJ960037					Ssc.35771
A_72_P101346	0.0247245	2.21449	down	TIMP3	Rep: TIMP metallopeptidase inhibitor 3 - Bos taurus (Bovine), partial (19%) [TC416057]							TC416057
A_72_P221567	0.0425259	2.7263	up	TIGD1	tigger transposable element derived 1			BP463611					Ssc.52740
A_72_P368263	0.0167112	3.25748	up	TGM1	transglutaminase 1 (K polypeptide epidermal type I, protein-glutamine-gamma-glutamyltransferase) [Source:HGNC Symbol;Acc:11777] [ENSSSCT00000002231]	ENSSSCT00000002231	100156489	XM_001927895	similar to translutaminase 1		XM_001927895	TC444511	Ssc.27433
A_72_P176121	0.0146724	2.18084	down	TGFB2	transforming growth factor, beta 2 [Source:HGNC Symbol;Acc:11768] [ENSSSCT00000011833]	ENSSSCT00000011833		AK236676				TC455132	Ssc.92
A_72_P346538	0.0359465	2.07629	up	TFAP4	Homo sapiens transcription factor AP-4 (activating enhancer binding protein 4			EW410027				TC515156	Ssc.68884
A_72_P053061	0.0270838	2.825	up	TDRD6	PREDICTED: Sus scrofa similar to Tudor domain-containing protein 6 (Antigen NY-CO-45) (Cancer [XM_001928168]	ENSSSCT00000001925		XM_001928168			XM_001928168	TC499355	Ssc.71848
A_72_P372483	0.0112528	4.23671	down	TCP11L2	PIC-B-1706 Sus Scrofa Adipocyte Zap Express Library Before differentiation Sus scrofa cDNA clone SS-AB-5-4a-T3_P22, mRNA sequence [EH008384]			EH008384	Bos taurus t-complex 11 (mouse)-like 2 (TCP11L2), mRNA				Ssc.21972
A_72_P306173	0.00790886	6.53072	up	TCN1	Sus scrofa mRNA, clone:AMP010068A11, expressed in alveolar macrophage [AK230950]		396873	AK230950	haptocorrin			TC453536	Ssc.16234
A_72_P063151	0.0113846	2.56509	down	TCF4	Homo sapiens transcription factor 4			EV960532				TC474633	Ssc.65513
A_72_P209702	0.00613626	2.59334	down	TBRG1	Rep: Transforming growth factor beta regulated gene 1. - Rattus norvegicus, partial (19%) [TC467692]							TC467692
A_72_P077796	0.0269408	2.25435	up	TAC3	Sus scrofa tachykinin 3 (TAC3), mRNA [NM_001007196]	ENSSSCT00000000452	492314	NM_001007196	tachykinin 3		NM_001007196	TC439150	Ssc.19565
A_72_P165406	0.0126074	5.64637	down	SULT2A1	Sus scrofa sulfotransferase family, cytosolic, 2A, dehydroepiandrosterone (DHEA)-preferring, member 1 (SULT2A1), mRNA [NM_001037150]		641359	NM_001037150	sulfotransferase family, cytosolic, 2A, dehydroepiandrosterone (DHEA)-preferring, member 1		NM_001037150	TC421443	Ssc.1332
A_72_P227952	0.019444	2.16276	up	STX16	Rep: Syntaxin 16 - Sus scrofa (Pig), partial (16%) [TC517177]							TC517177
A_72_P366423	0.0388835	2.08042	up	STEAP4	Sus scrofa mRNA, clone:SPL010010A05, expressed in spleen [AK237182]		100310802	AK237182	STEAP family member 4			TC465954	Ssc.9114
A_72_P223872	0.0416983	2.90728	up	STEAP1	Sus scrofa six transmembrane epithelial antigen of the prostate 1 (STEAP1), mRNA [NM_214305]	ENSSSCT00000016672	397573	NM_214305	six transmembrane epithelial antigen of the prostate 1		NM_214305	TC412741	Ssc.1183
A_72_P077311	0.047067	2.36456	down	STC1	Sus scrofa stanniocalcin 1 (STC1), mRNA [NM_001103212]	ENSSSCT00000010570	100125345	NM_001103212	stanniocalcin 1		NM_001103212	TC455875	Ssc.15105
A_72_P223862	0.0163596	2.61514	down	SSTR2	Sus scrofa somatostatin receptor 2 (SSTR2), mRNA [NM_001011694]	ENSSSCT00000018778	497059	NM_001011694	somatostatin receptor 2		NM_001011694	TC512842	Ssc.42757
A_72_P365498	0.00951732	2.01268	down	SRSF5	serine/arginine-rich splicing factor 5			CK453918					Ssc.8738
A_72_P033021	0.0214295	3.41163	up	SPP1	Sus scrofa secreted phosphoprotein 1 (SPP1), mRNA [NM_214023]	ENSSSCT00000010092	397087	NM_214023	secreted phosphoprotein 1		NM_214023	TC482972	Ssc.54647
A_72_P302629	0.0174564	4.24066	up	SPINK4	Sus scrofa serine peptidase inhibitor, Kazal type 4 (SPINK4), mRNA [NM_213864]	ENSSSCT00000012039	396872	NM_213864	serine peptidase inhibitor, Kazal type 4		NM_213864	TC494061	Ssc.16044
A_72_P196147	0.0231018	2.34855	up	SNUPN1	snurportin 1 [Source:HGNC Symbol;Acc:14245] [ENSSSCT00000002102]	ENSSSCT00000002102	100157075	AK234136	similar to snurportin 1		XM_001929236	TC494429	Ssc.1226
A_72_P302969	0.01834	2.18861	up	SNCA	Sus scrofa synuclein, alpha (non A4 component of amyloid precursor) (SNCA), mRNA [NM_001037145]		641350	NM_001037145	synuclein, alpha (non A4 component of amyloid precursor)		NM_001037145	TC485218	Ssc.42721
A_72_P339558	0.0424337	2.5169	up	SMOC1	SPARC related modular calcium binding 1 [Source:HGNC Symbol;Acc:20318] [ENSSSCT00000002576]	ENSSSCT00000002576	100157351	XM_001924985	similar to secreted modular calcium-binding protein 1		XM_001924985	TC506424	Ssc.46720
A_72_P342278	0.000154	2.30454	down	SLMO1	Rep: SLMO1 protein - Homo sapiens (Human), partial (21%) [TC467543]							TC467543
A_72_P393398	0.026386	2.71803	down	SLC7A13	Solute carrier family 7 member 13 (Sodium-independent aspartate/glutamate transporter 1)(X-amino acid transporter 2) [Source:UniProtKB/Swiss-Prot;Acc:Q8TCU3] [ENSSSCT00000006741]	ENSSSCT00000006741	100152677	XM_001925515	similar to Solute carrier family 7, (cationic amino acid transporter, y+ system) member 13		XM_001924405		Ssc.74839
A_72_P242672	0.0120114	2.37551	up	SLC7A10	solute carrier family 7, (neutral amino acid transporter, y+ system) member 10 [Source:HGNC Symbol;Acc:11058] [ENSSSCT00000003165]	ENSSSCT00000003165						TC422582
A_72_P321648	0.0425879	9.78621	up	SLC5A1	818061 MARC 3PIG Sus scrofa cDNA 5', mRNA sequence [CF181252]			CF181252				TC427567	Ssc.61807
A_72_P437504	0.0113432	3.10306	down	SLC22A10	solute carrier family 22, member 10 [Source:HGNC Symbol;Acc:18057] [ENSSSCT00000014274]	ENSSSCT00000014274		BP446686				TC444391	Ssc.48871
A_72_P224137	0.0100418	2.64599	up	SLC1A4	Bos taurus solute carrier family 1 member 4			BX915314					Ssc.58664
A_72_P065641	0.0358868	2.32032	down	SlC10A1	Rep: PREDICTED: solute carrier family 10 (sodium/bile acid cotransporter family), member 1 isoform 1 - Macaca mulatta, partial (22%) [TC488862]							TC488862
A_72_P417549	0.0427346	2.03926	up	SLA-DRA	Rep: MHC class II DR-alpha precursor - Sus scrofa (Pig), partial (77%) [TC508580]							TC508580
A_72_P250587	0.033455	3.66125	up	SHC3	SHC (Src homology 2 domain containing) transforming protein 3 [Source:HGNC Symbol;Acc:18181] [ENSSSCT00000010502]	ENSSSCT00000010502	100155002	XM_001928127	similar to SHC-transforming protein 3 (SH2 domain protein C3) (Src homology 2 domain-containing-transforming protein C3) (Neuronal Shc) (N-Shc) (Protein Rai)		XM_001928127	TC449464	Ssc.33502
A_72_P237487	0.00457168	3.32608	up	SH3BGRL2	BX926084 Sus Scrofa library (scan) Sus scrofa cDNA clone scan0026.l.19 5prim, mRNA sequence [BX926084]			BX926084	SH3 domain binding glutamic acid-rich protein like 2				Ssc.57785
A_72_P189476	0.035767	2.48086	down	SGK3	Sus scrofa serum/glucocorticoid regulated kinase family member 3			CX061227				TC462794	Ssc.41039
A_72_P378158	0.0449539	2.15612	up	SERPINC1	Sus scrofa serpin peptidase inhibitor, clade C (antithrombin), member 1 (SERPINC1), mRNA [NM_001129958]	ENSSSCT00000016877	100125972	NM_001129958	serpin peptidase inhibitor, clade C (antithrombin), member 1		NM_001129958	TC408525	Ssc.54794
A_72_P232352	0.0366561	3.70921	up	SEMG2	Sus scrofa porcine seminal protein II (PSP-II), mRNA [NM_213836]		396817	NM_213836	porcine seminal protein II		NM_213836	TC426333	Ssc.590
A_72_P035596	0.0504392	9.2326	up	SELE	Sus scrofa selectin E (SELE), mRNA [NM_214268]		397508	NM_214268	selectin E		NM_214268	TC407534	Ssc.16297
A_72_P361518	0.00131067	2.2377	down	SEC61A1	Rep: Sec61, alpha subunit 2 - Mus musculus (Mouse), partial (46%) [TC509517]							TC509517
A_72_P039086	0.0492288	2.03261	up	SDSL	serine dehydratase [Source:HGNC Symbol;Acc:10691] [ENSSSCT00000010819]	ENSSSCT00000010819	100155595	XM_001928302	similar to serine dehydratase		XM_001928302		Ssc.11076
A_72_P088261	0.00146092	5.99914	down	SAL1	Sus scrofa salivary lipocalin (SAL1), mRNA [NM_213814]	ENSSSCT00000006020	396739	NM_213814	salivary lipocalin		NM_213814	TC440521	Ssc.266
A_72_P298339	0.020931	4.86338	up	SAA2	Sus scrofa serum amyloid A2 (LOC733603), mRNA [NM_001044552]	ENSSSCT00000014602	733603	NM_001044552	serum amyloid A2		NM_001044552	TC503878	Ssc.18948
A_72_P293169	0.0406871	2.29305	up	S1PR3	Sus scrofa sphingosine 1-phosphate receptor 3-like			BP173206				TC429580	Ssc.927
A_72_P281844	0.027434	2.59229	up	S100A2	S100 calcium binding protein A2 [Source:HGNC Symbol;Acc:10492] [ENSSSCT00000007208]	ENSSSCT00000007208	100152729	XM_001929556	similar to Protein S100-A2 (S100 calcium-binding protein A2) (Protein S-100L)		XM_001929559	TC458174	Ssc.12269
A_72_P172756	4.03e-05	13.3164	down	S100A16	Sus scrofa S100 calcium binding protein A16 (S100A16)			DT334641	NM_001190208.1			TC453013	Ssc.59699
A_72_P290179	0.00352906	2.0674	down	RXRG	Sus scrofa retinoid X receptor, gamma (RXRG), mRNA [NM_001130213]	ENSSSCT00000006936	445465	NM_001130213	retinoid X receptor, gamma		NM_001130213	TC427782	Ssc.19608
A_72_P218712	0.0264756	2.00369	up	RPGRIP1	PREDICTED: Sus scrofa similar to RPGR-interacting protein 1 (LOC100153471), mRNA [XM_001926729]	ENSSSCT00000002382	100155563	XM_001926729	similar to RPGR-interacting protein 1		XM_001927118	TC469516	Ssc.61021
A_72_P075816	0.0111035	2.08604	down	RNF36	tripartite motif-containing 69 [Source:HGNC Symbol;Acc:17857] [ENSSSCT00000005168]	ENSSSCT00000005168	100157779	XM_001925181	similar to Tripartite motif-containing protein 69 (RING finger protein 36) (RFP-like domain-containing protein trimless)		XM_001925181	TC428991	Ssc.34518
A_72_P223367	0.0120001	3.44448	up	RHCG	Sus scrofa Rh family, C glycoprotein (RHCG), mRNA [NM_001044577]		733644	NM_001044577	Rh family, C glycoprotein		NM_001044577		Ssc.23022
A_72_P374538	0.0408548	2.1076	up	RGS4	Rep: Regulator of G-protein signaling 4 - Homo sapiens (Human), partial (11%) [TC462221]							TC462221
A_72_P333058	0.0323802	2.1015	up	RGS22	regulator of G-protein signaling 22 [Source:HGNC Symbol;Acc:24499] [ENSSSCT00000006660]	ENSSSCT00000006660	100154772	XM_001925440	similar to Regulator of G-protein signaling 22 (RGS22)		XM_001925440	TC429300	Ssc.37331
A_72_P131846	0.0471709	4.15925	up	RETN	Sus scrofa resistin (RETN), mRNA [NM_213783]	ENSSSCT00000014827	396674	NM_213783	resistin		NM_213783	TC460205	Ssc.23801
A_72_P058381	0.0506783	2.04337	up	RDH12	PREDICTED: Sus scrofa similar to retinol dehydrogenase 12 (LOC100153020), mRNA [XM_001926075]		100153020	XM_001926075	similar to retinol dehydrogenase 12		XM_001926075	TC415942	Ssc.25604
A_72_P232092	0.0349987	3.93606	down	RCAN1	Rep: Calcipressin-1 - Pongo pygmaeus (Orangutan), partial (15%) [TC410438]							TC410438
A_72_P404973	0.0153464	2.02366	down	RCAN1	regulator of calcineurin 1			BX673170				TC460744	Ssc.9607
A_72_P085256	0.0393995	2.46084	down	RASSF6	Sus scrofa ras association domain-containing protein 6-like			CN166729					Ssc.27147
A_72_P368818	0.0400424	2.28896	up	PSRC1	proline/serine-rich coiled-coil 1 [Source:HGNC Symbol;Acc:24472] [ENSSSCT00000007483]	ENSSSCT00000007483		AK239797				TC415073	Ssc.27561
A_72_P088046	0.0139808	2.06069	down	PSMD4	Sus scrofa proteasome (prosome, macropain) 26S subunit, non-ATPase, 4 (PSMD4), mRNA [NM_001044535]	ENSSSCT00000007264	733583	NM_001044535	proteasome (prosome, macropain) 26S subunit, non-ATPase, 4		NM_001044535	TC480266	Ssc.49786
A_72_P035391	0.019515	2.22871	down	PRKG1	Sus scrofa protein kinase, cGMP-dependent, type I (PRKG1), mRNA [NM_001044574]	ENSSSCT00000011414	733640	NM_001044574	protein kinase, cGMP-dependent, type I		NM_001044574	TC407348	Ssc.32985
A_72_P332898	0.0483204	2.70101	down	PRKCB1	AJ938803 CSEQRAN17 Sus scrofa cDNA clone C0007318k08 3', mRNA sequence [AJ938803]			AJ938803					Ssc.37290
A_72_P290439	0.0094554	2.00811	down	PRF1	perforin 1 (pore forming protein) [Source:HGNC Symbol;Acc:9360] [ENSSSCT00000011242]	ENSSSCT00000011242	396595	XM_001928101	perforin 1		XM_001928101	TC477267	Ssc.19693
A_72_P165501	0.0210647	2.09495	up	pPGRP-S	Sus scrofa peptidoglycan recognition protein S isoform (pPGRP-S), mRNA [NM_213737]		see Gottar et al., 2002,	NM_213737	peptidoglycan recognition protein S isoform		NM_213737	TC464293	Ssc.16627
A_72_P328843	0.00103712	2.42038	down	PPARD	Sus scrofa peroxisome proliferator-activated receptor delta			CF794257					Ssc.22418
A_72_P268424	0.000205	5.45493	down	PNPLA3	Sus scrofa adiponutrin (LOC100049690), mRNA [NM_001146126]		100049690	NM_001146126	adiponutrin		NM_001146126	TC483672	Ssc.53667
A_72_P414028	0.0340706	2.17928	down	PMAP36	Sus scrofa antibacterial peptide (PMAP-36), mRNA [NM_001129965]		100170124	NM_001129965	antibacterial peptide		NM_001129965	TC436757	Ssc.27609
A_72_P178156	0.00946305	3.77405	down	PKCNT1	Sus scrofa Na/nucleoside cotransporter (PKCNT1), mRNA [NM_214112]	ENSSSCT00000002920	397200	NM_214112	Na/nucleoside cotransporter		NM_214112	TC463696	Ssc.323
A_72_P184286	0.00720388	2.18176	down	PIP5K1A	Rep: PREDICTED: phosphatidylinositol-4-phosphate 5-kinase, type I, alpha isoform 1 - Macaca mulatta, partial (5%) [TC433943]							TC433943
A_72_P292389	0.00975297	2.79892	down	OCIAD2	OCIA domain containing 2 [Source:HGNC Symbol;Acc:28685] [ENSSSCT00000009663]	ENSSSCT00000009663		DN114418					Ssc.56177
A_72_P296864	0.0157248	2.08965	down	Nub1	Rep: PREDICTED: NEDD8 ultimate buster-1 isoform 1 - Macaca mulatta, partial (6%) [TC413722]							TC413722
A_72_P262272	0.015536	2.26438	down	Nramp1	natural resistance-associated macrophage protein one			DY405403	/ SLC11A1			TC463530	Ssc.45833
A_72_P302674	0.00194291	3.87467	down	NR4A3	Sus scrofa nuclear receptor subfamily 4, group A, member 3, mRNA [NM_214247]	ENSSSCT00000005925	397479	NM_214247	neuron-derived orphan receptor-1 alfa		NM_214247	TC463921	Ssc.761
A_72_P408573	0.00524735	2.31409	down	NR4A2	nuclear receptor subfamily 4, group A, member 2 [Source:HGNC Symbol;Acc:7981] [ENSSSCT00000017282]	ENSSSCT00000017282		CF176662			XR_045397	TC435775	Ssc.4643
A_72_P257877	0.00371596	2.43442	down	NOL5A	Rep: Nucleolar protein 5A - Macaca fascicularis (Crab eating macaque) (Cynomolgus monkey), partial (80%) [TC468359]					GO:0040018|GO:0002119|GO:0040007|GO:0008150|GO:0040010|GO:0003723|GO:0030532|GO:0007276|GO:0009536|GO:0005730|GO:0009792|GO:0006364|GO:0040035		TC468359
A_72_P086116	0.0147458	2.72713	up	NFE2	Sus scrofa mRNA, clone:PBL010026A04, expressed in periphral blood mononuclear cell [AK236855]		100157948	AK236855	similar to nuclear factor (erythroid-derived 2), 45kDa		XR_045594	TC423544	Ssc.73046
A_72_P316378	0.0297887	2.08754	down	NDRG2	Sus scrofa mRNA, clone:OVRM10024B02, expressed in ovary [AK234858]		780431	AK234858	NDRG2			TC510360	Ssc.44792
A_72_P023786	0.040229	2.7249	up	ND6	Rep: NADH dehydrogenase subunit 6 - Sus scrofa (Pig), partial (31%) [TC499944]							TC499944
A_72_P035796	0.00121021	2.41883	up	MYOZ1	Sus scrofa myozenin 1 (MYOZ1), mRNA [NM_001025222]	ENSSSCT00000011277	574060	NM_001025222	myozenin 1		NM_001025222	TC490433	Ssc.10961
A_72_P324048	0.0415928	2.2738	down	MTMR11	Rep: MTMR11 protein - Homo sapiens (Human), partial (28%) [TC454880]							TC454880
A_72_P127536	0.00205391	3.07881	up	MTM1	myotubularin 1 [Source:HGNC Symbol;Acc:7448] [ENSSSCT00000013931]	ENSSSCT00000013931		BX924685					Ssc.53988
A_72_P079681	0.0271626	5.48056	down	MT1A	Sus scrofa metallothionein (MT1A), mRNA [NM_001001266]		397417	NM_001001266	metallothionein		NM_001001266	TC419587	Ssc.9079
A_72_P000696	0.0363238	2.44761	up	MOXD1	monooxygenase, DBH-like 1 [Source:HGNC Symbol;Acc:21063] [ENSSSCT00000004630]	ENSSSCT00000004630	100151998	XM_001926931	similar to monooxygenase, DBH-like 1		XM_001926931	TC441416	Ssc.47914
A_72_P177816	0.0110438	6.36328	up	MMP7	Sus scrofa matrix metallopeptidase 7 (matrilysin, uterine) (MMP7), mRNA [NM_214207]	ENSSSCT00000016344	397411	NM_214207	matrix metallopeptidase 7 (matrilysin, uterine)		NM_214207	TC410325	Ssc.548
A_72_P185211	0.0112483	3.32788	up	MMP25	Sus scrofa matrix metallopeptidase 25 (MMP25), mRNA [NM_213905]		396939	NM_213905	matrix metallopeptidase 25		NM_213905	TC445607	Ssc.14550
A_72_P232857	0.00530401	2.33823	up	MMP14	Sus scrofa matrix metallopeptidase 14 (membrane-inserted) (MMP14), mRNA [NM_214239]	ENSSSCT00000002281	397471	NM_214239	matrix metallopeptidase 14 (membrane-inserted)		NM_214239	TC409957	Ssc.734
A_72_P269199	0.039082	2.33831	up	MMP13	Sus scrofa matrix metalloproteinase 13 precursor (MMP-13)			EW416654				TC475925	Ssc.62883
A_72_P432269	0.00351341	2.33392	up	MIA3	melanoma inhibitory activity protein 3-like			BX925843				TC459595	Ssc.21822
A_72_P306288	0.0082162	2.0832	up	ME1	S.scrofa mRNA for cytosolic malic enzyme NADP-dependent [X93016]		397538	X93016	malic enzyme 1, NADP(+)-dependent, cytosolic			TC407999	Ssc.16336
A_72_P372388	0.00404806	2.05151	down	MAP1D	Sus scrofa methionine aminopeptidase 1D, mitochondrial-like	ENSSSCT00000017368		AK235581				TC411183	Ssc.21947
A_72_P016381	0.0061586	4.76465	down	MAML2	Rep: Mastermind-like protein 2 - Bos taurus (Bovine), partial (20%) [TC457392]							TC457392
A_72_P088736	0.0379914	2.45877	up	LTF	Sus scrofa lactotransferrin (LTF), mRNA [NM_214362]		397649	NM_214362	lactotransferrin		NM_214362		Ssc.13769
A_72_P297309	0.0339282	2.3815	down	LECT2	leukocyte cell-derived chemotaxin 2 [Source:HGNC Symbol;Acc:6550] [ENSSSCT00000015639]	ENSSSCT00000015639						TC484179
A_72_P035016	0.0182888	2.46111	up	LCP2	Sus scrofa lymphocyte cytosolic protein 2			AK230876					Ssc.30505
A_72_P035306	0.0344106	2.01113	up	LAG3	Sus scrofa lymphocyte-activation gene 3 (LAG3), mRNA [NM_001105306]	ENSSSCT00000000750	100125962	NM_001105306	lymphocyte-activation gene 3		NM_001105306	TC413144	Ssc.30624
A_72_P021111	0.00206406	2.14352	down	KLF4	Sus scrofa kruppel-like factor 4 (KLF4), mRNA [NM_001031782]	ENSSSCT00000005981	595111	NM_001031782	kruppel-like factor 4		NM_001031782	TC431437	Ssc.9984
A_72_P419349	0.0102234	2.23521	up	KLF3	Sus scrofa Kruppel-like factor 3 (KLF3), mRNA [NM_001134352]		100174960	NM_001134352	Kruppel-like factor 3		NM_001134352		Ssc.26233
A_72_P220807	0.0233562	2.24517	up	ITPK1	Sus scrofa inositol 1,3,4-triphosphate 5/6 kinase (ITPK1), mRNA [NM_001143692]	ENSSSCT00000002728	100152339	NM_001143692	Modifies TNF-alpha-induced apoptosis by interfering with the activation of TNFRSF1A-associated death domain		NM_001143692	TC443838	Ssc.24396
A_72_P088361	0.0110901	2.17684	up	ISG20	Sus scrofa interferon stimulated exonuclease gene 20kDa (ISG20), mRNA [NM_001005351]		448855	NM_001005351	interferon stimulated exonuclease gene 20kDa		NM_001005351	TC443848	Ssc.42771
A_72_P366978	0.0207642	19.1845	down	IQCE	Rep: IQ domain-containing protein E. - Canis familiaris, partial (8%) [TC513463]							TC513463
A_72_P127801	0.0034508	2.02148	down	INSIG1	insulin induced gene 1 [Source:HGNC Symbol;Acc:6083] [ENSSSCT00000017880]	ENSSSCT00000017880		AK237645				TC481543	Ssc.54067
A_72_P291639	0.0451793	2.05601	up	INPP5K	Sus scrofa inositol polyphosphate-5-phosphatase K			AK234551				TC511580	Ssc.28348
A_72_P303174	0.0159883	3.31081	up	IL2RA	Sus scrofa interleukin 2 receptor, alpha (IL2RA), mRNA [NM_213835]		396814	NM_213835	interleukin 2 receptor, alpha		NM_213835	TC415076	Ssc.14476
A_72_P080561	0.00170552	2.1588	up	IL17D	Rep: Interleukin-17D precursor - Homo sapiens (Human), partial (42%) [TC475351]							TC475351
A_72_P036041	0.0187475	2.46853	up	IL13	Sus scrofa interleukin 13 (IL13), mRNA [NM_213803]	ENSSSCT00000015604	396721	NM_213803	interleukin 13		NM_213803	TC473534	Ssc.15877
A_72_P176276	0.00140895	2.08484	up	IGFBP1	insulin-like growth factor binding protein 1 [Source:HGNC Symbol;Acc:5469] [ENSSSCT00000018209]	ENSSSCT00000018209		AB119126				TC485309	Ssc.451
A_72_P211302	0.0173951	2.62774	down	IDO1	indoleamine 2,3-dioxygenase 1 [Source:HGNC Symbol;Acc:6059] [ENSSSCT00000007675]	ENSSSCT00000007675		AK233866				TC474542	Ssc.48944
A_72_P176186	0.0310182	3.36993	down	IBSP	integrin-binding sialoprotein [Source:HGNC Symbol;Acc:5341] [ENSSSCT00000010095]	ENSSSCT00000010095		L10363				TC432938	Ssc.237
A_72_P185231	0.00679	2.07332	down	HYAL2	Sus scrofa hyaluronoglucosaminidase 2 (HYAL2), mRNA [NM_214440]	ENSSSCT00000012485	404697	NM_214440	hyaluronoglucosaminidase 2		NM_214440	TC427054	Ssc.6149
A_72_P098571	0.0195966	2.28708	down	HSP40	Rep: DnaJ homolog subfamily B member 1 - Bos taurus (Bovine), partial (96%) [TC424553]					GO:0030071|GO:0051082|GO:0006511|GO:0006954|GO:0007096|GO:0000080|GO:0007049|GO:0051085|GO:0007165|GO:0006986|GO:0043065|GO:0005680|GO:0043123|GO:0004674|GO:0007080|GO:0004842|GO:0030274|GO:0005737|GO:0004871|GO:0050700|GO:0009408|GO:0005575		TC424553
A_72_P327923	0.015587	2.77809	down	HNRNPH3	PREDICTED: Sus scrofa similar to heterogeneous nuclear ribonucleoprotein H3 (LOC100155513), mRNA [XM_001927955]		100155513	XM_001927955	similar to heterogeneous nuclear ribonucleoprotein H3		XM_001927955	TC470851	Ssc.13942
A_72_P237532	0.0127428	2.1739	down	HnRNPA1	Sus scrofa heterogeneous nuclear ribonucleoprotein A1 (HNRNPA1), mRNA [NM_001077218]	ENSSSCT00000000309	768103	NM_001077218	heterogeneous nuclear ribonucleoprotein A1		NM_001077218	TC423876	Ssc.70389
A_72_P414143	0.029961	2.28624	down	GRIA3	glutamate receptor, ionotrophic, AMPA 3 [Source:HGNC Symbol;Acc:4573] [ENSSSCT00000013819]	ENSSSCT00000013819	100152391	XM_001924371	similar to glutamate receptor, ionotrophic, AMPA 3		XM_001924371	NP276724	Ssc.17487
A_72_P333348	0.0488941	2.43585	up	GPR85	Rep: Probable G-protein coupled receptor 85 - Homo sapiens (Human), partial (8%) [TC456292]							TC456292
A_72_P129086	0.0017566	2.44057	down	GNAS	Rep: Guanine nucleotide-binding protein G(s) subunit alpha isoforms XLas (Adenylate cyclase-stimulating G alpha protein) (Extra large alphas protein) (XLalphas). - Homo sapiens, partial (16%) [TC474623]							TC474623
A_72_P021806	0.0206329	3.57818	down	GMT	Rep: UDP-N-acetylglucosamine/UDP-glucose/GDP-mannose transporter - Mus musculus (Mouse), partial (5%) [TC452421]							TC452421
A_72_P048521	0.0167247	2.32115	down	GCNT3	Sus scrofa beta-1,3-galactosyl-O-glycosyl-glycoprotein beta-1,6-N-acetylglucosaminyltransferase 3-like	ENSSSCT00000005063		BW983384				TC465722	Ssc.29907
A_72_P050937	0.0211908	2.05187	down	GATAD1	Rep: GATA zinc finger domain-containing protein 1 - Bos taurus (Bovine), partial (69%) [TC439784]					GO:0030674|GO:0005515|GO:0005524|GO:0005525|GO:0003755|GO:0046661|GO:0051219|GO:0035259|GO:0031072|GO:0000242|GO:0005634|GO:0006825|GO:0006463|GO:0045202|GO:0005737|GO:0006457|GO:0005528|GO:0031503|GO:0005102|GO:0007566|GO:0005622		TC439784
A_72_P177546	0.0487161	2.06799	down	GAD1	Sus scrofa glutamate decarboxylase 1 (GAD1), mRNA [NM_213894]		396928	NM_213894	glutamate decarboxylase 1		NM_213894	TC429451	Ssc.14526
A_72_P200802	0.0439113	2.67806	up	FRMPD1	Rep: FERM and PDZ domain containing 1 - Canis familiaris, partial (11%) [TC431232]							TC431232
A_72_P165766	0.0292894	2.73392	up	FCN1	Sus scrofa ficolin (collagen/fibrinogen domain containing) 1 (FCN1), mRNA [NM_214160]		397316	NM_214160	ficolin (collagen/fibrinogen domain containing) 1		NM_214160	TC424184	Ssc.16008
A_72_P403638	0.0412725	2.07152	down	FAM19A3	Rep: PREDICTED: family with sequence similarity 19 (chemokine (C-C motif)-like), member A3 isoform 1 - Pan troglodytes, partial (6%) [TC416298]							TC416298
A_72_P157371	0.0366992	2.01887	up	FABP2	Sus scrofa fatty acid binding protein 2, intestinal (FABP2), mRNA [NM_001031780]		595106	NM_001031780	fatty acid binding protein 2, intestinal		NM_001031780	TC493545	Ssc.16525
A_72_P176371	0.0393497	4.83759	up	FABP1	Sus scrofa fatty acid binding protein 1, liver (FABP1), mRNA [NM_001004046]	ENSSSCT00000008995	445535	NM_001004046	fatty acid binding protein 1, liver		NM_001004046	TC511177	Ssc.604
A_72_P180436	0.0141048	4.6022	up	F2R	Sus scrofa coagulation factor II receptor (F2R) mRNA, partial cds [EU056576]		100127135	EU056576	coagulation factor II (thrombin) receptor			NP13055115	Ssc.69824
A_72_P099786	0.00270537	4.43231	down	EXOSC10	DB819779 full-length enriched swine cDNA library, adult thymus Sus scrofa cDNA 3', mRNA sequence [DB819779]			DB819779	PREDICTED: Sus scrofa exosome component 10-like (LOC100511264				Ssc.35384
A_72_P427064	0.000593	3.15216	down	ESM1	endothelial cell-specific molecule 1 [Source:HGNC Symbol;Acc:3466] [ENSSSCT00000018405]	ENSSSCT00000018405						TC481505
A_72_P435804	0.033313	2.29898	down	EPS15L1	Rep: Epidermal growth factor receptor substrate 15-like 1 (Eps15-related protein) (Eps15R). - Canis familiaris, partial (4%) [TC420583]							TC420583
A_72_P047846	0.00211813	2.0409	down	EPAS1	Homo sapiens endothelial PAS domain protein 1			AJ956735				TC490520	Ssc.29722
A_72_P411463	0.00424964	2.0224	down	ELTD1	Sus scrofa EGF, latrophilin and seven transmembrane domain containing 1			DY428201					Ssc.47739
A_72_P127361	0.0266073	3.80784	down	ELOVL6	Sus scrofa mRNA, clone:LVR010042C12, expressed in liver [AK232419]			AK232419	Homo sapiens ELOVL family member 6, elongation of long chainfatty acids (FEN1/Elo2, SUR4/Elo3-like, yeast)			TC413641	Ssc.53944
A_72_P160196	0.0250283	2.15606	down	Elafin	Sus scrofa elafin (WAP-1), mRNA [NM_001123215]	ENSSSCT00000008085	100135056	NM_001123215	elafin	Elafin (elastase-specific inhibitor) has anti-microbial activity against gram-positive and gram-negative respiratory pathogens.	NM_001123215	TC458821	Ssc.65151
A_72_P200087	0.00797979	2.09302	up	EFCAB1	PREDICTED: Sus scrofa similar to EF-hand calcium binding domain 1 (LOC100153182), mRNA [XM_001924511]	ENSSSCT00000006868		XM_001924511			XM_001924746	TC432374	Ssc.63818
A_72_P199042	0.0230645	2.28034	up	EEF2	Bos taurus eukaryotic translation elongation factor 2			BF712549					Ssc.8115
A_72_P036421	0.0330834	2.48474	down	DUOXA1	Rep: Dual oxidase maturation factor 1 - Homo sapiens (Human), partial (5%) [TC441767]							TC441767
A_72_P072296	0.0432606	2.02602	down	DULLARD	Rep: Serine/threonine-protein phosphatase dullard - Mus musculus (Mouse), partial (80%) [TC437695]					GO:0008028|GO:0004722|GO:0005887|GO:0006998|GO:0008150|GO:0005635|GO:0005789|GO:0005624|GO:0015718		TC437695
A_72_P211857	0.0196253	2.05155	down	DNMBP	dynamin binding protein [Source:HGNC Symbol;Acc:30373] [ENSSSCT00000011535]	ENSSSCT00000011535	100152738	XM_001929395	similar to dynamin binding protein		XM_001929395		Ssc.3200
A_72_P064726	0.0407574	2.6341	up	DIRAS3	Sus scrofa DIRAS family, GTP-binding RAS-like 3 (DIRAS3), mRNA [NM_001044598]	ENSSSCT00000004202	733668	NM_001044598	DIRAS family, GTP-binding RAS-like 3		NM_001044598	TC433319	Ssc.2155
A_72_P103491	0.023458	2.00767	up	DHRS9	dehydrogenase/reductase (SDR family) member 9 [Source:HGNC Symbol;Acc:16888] [ENSSSCT00000017346]	ENSSSCT00000017346		AK233817				TC424854	Ssc.39616
A_72_P244532	0.00014	2.1571	up	DCN	Homo sapiens decorin (DCN)	Decorin appears to influence fibrillogenesis, and also interacts with fibronectin, thrombospondin, the complement component C1q, epidermal growth factor receptor (EGFR) and transforming growth factor-beta (TGF-beta).		CJ035857					Ssc.59318
A_72_P366903	0.00930239	2.0146	down	CYPA	Rep: Peptidyl-prolyl cis-trans isomerase A - Homo sapiens (Human), partial (95%) [TC486641]					GO:0016018|GO:0003755|GO:0045069|GO:0050968|GO:0030587|GO:0009612|GO:0005829|GO:0006457|GO:0050961|GO:0009408|GO:0050907|GO:0001101|GO:0015280|GO:0005515|GO:0050965|GO:0005615|GO:0005739|GO:0007165|GO:0005261|GO:0005887|GO:0006814|GO:0001666|GO:0050974|GO		TC486641
A_72_P276504	0.0447092	2.26533	up	CYP4A21	Sus scrofa taurochenodeoxycholic 6 alpha-hydroxylase-like			EW555410				TC453176	Ssc.65837
A_72_P176161	0.0207306	2.85897	up	CYP2C49	Sus scrofa cytochrome P450 2C49 (CYP2C49), mRNA [NM_214420]	ENSSSCT00000011476	403215	NM_214420	cytochrome P450 2C49		NM_214420	TC407675	Ssc.206
A_72_P223362	0.0281459	3.01245	down	CYP1A1	Sus scrofa cytochrome P450 1A1 (CYP1A1), mRNA [NM_214412]	ENSSSCT00000002130	403103	NM_214412	cytochrome P450 1A1		NM_214412	TC422424	Ssc.208
A_72_P376808	0.0259922	2.03256	down	CTNND1	catenin (cadherin-associated protein), delta 1			DN116762				TC422559	Ssc.9477
A_72_P000561	0.00225971	2.30487	up	CTF8	chromosome transmission fidelity factor 8			DN109442					Ssc.47880
A_72_P178001	0.0431319	2.34239	down	CRSP	Sus scrofa calcitonin receptor-stimulating peptide-3 (LOC396573), mRNA [NM_213746]	ENSSSCT00000014621	396573	NM_213746	calcitonin receptor-stimulating peptide-3		NM_213746	TC435678	Ssc.17879
A_72_P195877	0.0501604	2.00731	up	CR2	Rep: Complement receptor type 2 - Canis familiaris, partial (26%) [TC450533]							TC450533
A_72_P058236	0.0181852	11.7932	up	COX8C	cytochrome c oxidase subunit 8C [Source:HGNC Symbol;Acc:24382] [ENSSSCT00000002733]	ENSSSCT00000002733	100157935	CX058459	similar to cytochrome c oxidase subunit VIII		XM_001927411		Ssc.25517
A_72_P228827	0.033864	5.2562	up	COL9A1	Rep: PREDICTED: alpha 1 type IX collagen isoform 1 - Pan troglodytes, partial (33%) [TC447317]					GO:0003674|GO:0009887|GO:0005594|GO:0005615|GO:0005201|GO:0002062|GO:0005575		TC447317
A_72_P227017	0.0434298	2.8297	up	COL11A1	collagen, type XI, alpha 1 [Source:HGNC Symbol;Acc:2186] [ENSSSCT00000007510]	ENSSSCT00000007510	397175	XM_001929372	collagen type XI alpha 1		XM_001929372	TC514697	Ssc.15786
A_72_P250022	0.00140531	9.56712	down	CNGA1	rret15_c11.y1 ret Sus scrofa cDNA 5', mRNA sequence [EW538953]			EW538953	Bos taurus cyclic nucleotide gated channel alpha 1, mRNA			TC449448	Ssc.69347
A_72_P092597	0.00775801	4.3136	down	CNG1	cyclic nucleotide gated channel alpha 1 [Source:HGNC Symbol;Acc:2148] [ENSSSCT00000009644]	ENSSSCT00000009644						TC442457
A_72_P035451	0.0373593	4.70203	up	CLEC5A	Sus scrofa C-type lectin domain family 5, member A (CLEC5A), mRNA [NM_213990]		397050	NM_213990	C-type lectin domain family 5, member A		NM_213990	NP275086	Ssc.5
A_72_P010911	0.00298433	2.50523	up	CHST1	Bos taurus carbohydrate (keratan sulfate Gal-6) sulfotransferase 1			BX675612					Ssc.20274
A_72_P384998	0.0247685	3.43125	up	CHGA	PREDICTED: Sus scrofa chromogranin A (parathyroid secretory protein 1) (CHGA), mRNA [XM_001925714]		397540	XM_001925714	chromogranin A (parathyroid secretory protein 1)			TC501189	Ssc.4653
A_72_P115531	0.00134044	2.77377	up	CHADL	Rep: Chondroadherin-like protein precursor - Homo sapiens (Human), partial (48%) [TC443798]							TC443798
A_72_P296229	0.00327681	3.6042	down	CDM	Rep: Caldesmon - Homo sapiens (Human), partial (22%) [TC470591]							TC470591
A_72_P427569	0.0374114	2.21339	down	CDK7	Rep: Cell division protein kinase 7 (CDK- activating kinase) (CAK) (TFIIH basal transcription factor complex kinase subunit) (39 kDa protein kinase) (P39 Mo15) (STK1) (CAK1). - Takifugu rubripes, partial (5%) [TC481770]							TC481770
A_72_P162461	0.000976	2.34184	down	CDH1	Sus scrofa cadherin 1, type 1, E-cadherin (epithelial)			AK235994				TC473312	Ssc.43651
A_72_P266527	0.0171154	2.2237	up	CD45	CD45 antigen isoform 3 Fragment (EC 3.1.3.48) [Source:UniProtKB/TrEMBL;Acc:Q6SZ83] [ENSSSCT00000011934]	ENSSSCT00000011934		AK230523				TC451662	Ssc.58231
A_72_P416383	0.0257852	2.20034	down	CD274	AJ942193 CSEQRAN17 Sus scrofa cDNA clone C0007320m04 3', mRNA sequence [AJ942193]		574058	AJ942193	CD274 molecule				Ssc.42299
A_72_P223817	0.006619	2.26627	down	CCN2	Sus scrofa connective tissue growth factor (CCN2), mRNA [NM_213833]	ENSSSCT00000004631	100152141	NM_213833	connective tissue growth factor		NM_213833	TC496903	Ssc.70001
A_72_P308453	0.0176348	2.09158	up	CCL8	chemokine (C-C motif) ligand 8 [Source:HGNC Symbol;Acc:10635] [ENSSSCT00000019288]	ENSSSCT00000019288						TC468498
A_72_P223827	0.0309168	2.0751	up	CCL26	Sus scrofa chemokine ligand 26-like protein (LOC780409), mRNA [NM_001078665]		780409	NM_001078665	chemokine ligand 26-like protein		NM_001078665	TC432405	Ssc.42665
A_72_P356443	0.0172936	2.04464	down	CC2D2A	Sus scrofa coiled-coil and C2 domain-containing protein 2A-like			BG733447				TC437844	Ssc.49054
A_72_P005751	0.02324	2.00686	down	CA1	carbonic anhydrase I [Source:HGNC Symbol;Acc:1368] [ENSSSCT00000006735]	ENSSSCT00000006735	100153915	AY610134	similar to carbonic anhydrase I		XM_001924183	TC447870	Ssc.38724
A_72_P223567	0.0444901	2.17701	up	C9	Sus scrofa complement component C9 (LOC100037951), mRNA [NM_001097448]		100037951	NM_001097448	complement component C9		NM_001097448	TC407337	Ssc.5108
A_72_P088436	0.0426578	3.24508	down	C8A	Sus scrofa complement component C8A (LOC100037953), mRNA [NM_001097450]	ENSSSCT00000004246	100037953	NM_001097450	complement component C8A		NM_001097450	TC409404	Ssc.542
A_72_P294004	0.00104554	2.66092	up	C6	Sus scrofa complement component C6 (LOC100037952), mRNA [NM_001097449]	ENSSSCT00000018364	100037952	NM_001097449	complement component C6		NM_001097449	TC413908	Ssc.6777
A_72_P352383	0.0495494	4.22995	up	C1D	1140960 MARC 4PIG Sus scrofa cDNA 3', mRNA sequence [DN126995]			DN126995	Sus scrofa nuclear nucleic acid-binding protein C1D-like				Ssc.5472
A_72_P245042	0.0100618	2.34493	down	BD129	Sus scrofa beta-defensin 129 (BD129), mRNA [NM_001129975]	ENSSSCT00000007888	100170137	NM_001129975	beta-defensin 129		NM_001129975	TC429270	Ssc.72505
A_72_P411478	0.0435778	2.40128	up	BCL11B	B-cell CLL/lymphoma 11B (zinc finger protein) (),			AK238818				TC413514	Ssc.47743
A_72_P248257	0.0293956	2.47274	down	ATP6AP2	Homo sapiens ATPase, H+ transporting, lysosomal accessory protein 2			EW257748				TC479056	Ssc.61445
A_72_P395203	0.0258266	2.04497	down	ATP5B	Sus scrofa ATP synthase, H+ transporting, mitochondrial F1 complex, beta polypeptide ,			BP449235				TC445793	Ssc.72063
A_72_P194822	0.00750589	2.51109	down	ATP1A1	Rep: Sodium/potassium-transporting ATPase subunit alpha-1 precursor (Sodium pump subunit alpha-1) (Na(+)/K(+) ATPase alpha-1 subunit) - Sus scrofa (Pig), partial (6%) [TC412621]							TC412621
A_72_P057696	0.0320548	2.06694	up	ARG1	Sus scrofa arginase, liver (ARG1), mRNA [NM_214048]	ENSSSCT00000004636	397115	NM_214048	arginase, liver		NM_214048	TC517210	Ssc.170
A_72_P379348	0.0119421	3.08706	up	APOBEC2	PREDICTED: Sus scrofa similar to Apolipoprotein B mRNA editing enzyme, catalytic polypeptide-like 2 (LOC100156477), mRNA [XM_001928899]	ENSSSCT00000001789		XM_001928899			XM_001928899	TC429602	Ssc.19418
A_72_P234592	0.00830037	3.25964	down	ANKRD26	Rep: ANKRD26 protein - Homo sapiens (Human), partial (16%) [TC447906]							TC447906
A_72_P147011	0.0436896	2.10923	up	ANGPTL3	Sus scrofa angiopoietin-like 3 (ANGPTL3), mRNA [NM_001003926]	ENSSSCT00000004226	445466	NM_001003926	angiopoietin-like 3		NM_001003926	TC407566	Ssc.17995
A_72_P165391	0.0353449	2.61448	up	AMBN	Sus scrofa ameloblastin (AMBN), mRNA [NM_214037]	ENSSSCT00000009789	397102	NM_214037	ameloblastin		NM_214037	TC416924	Ssc.140
A_72_P146721	0.00222908	2.13183	down	ALOX12	Sus scrofa arachidonate 12-lipoxygenase (ALOX12), mRNA [NM_213931]		396971	NM_213931	arachidonate 12-lipoxygenase		NM_213931	TC407430	Ssc.10974
A_72_P077461	0.0197553	2.24655	up	AKR1C1	Sus scrofa aldo-keto reductase family 1 member C1-like (LOC733634), mRNA [NM_001044569]	ENSSSCT00000012199	733634	NM_001044569	aldo-keto reductase family 1 member C1-like		NM_001044569	TC473644	Ssc.41041
A_72_P199542	0.0363673	2.71275	up	AK5	Sus scrofa adenylate kinase 5 (AK5) mRNA, partial cds [DQ499444]		733697	DQ499444	adenylate kinase 5			TC424506	Ssc.8267
A_72_P402628	0.0111558	7.42897	down	ADPN	Sus scrofa adiponutrin (LOC100049690), mRNA [NM_001146126]		100049690	NM_001146126	adiponutrin		NM_001146126	TC443692	Ssc.53667
A_72_P273729	0.00656796	3.2437	down	ACTN2	PREDICTED: Sus scrofa similar to Actinin, alpha 2 (LOC100157406), mRNA [XM_001927272]		100157406	XM_001927272	similar to Actinin, alpha 2		XM_001927272	TC437462	Ssc.763
A_72_P317948	0.0235386	2.82209	down	ABCG2	Sus scrofa ATP-binding cassette sub-family G member 2-like			DB784266				TC489230	Ssc.43311
A_72_P429269	0.0497625	2.0653	down	ABCC8	Sus scrofa ATP-binding cassette, sub-family C (CFTR/MRP),member 8 ,			CD572197					Ssc.17418
A_72_P107491	0.0192832	2.4705	down	A1CF	PREDICTED: Sus scrofa similar to apobec-1 complementation factor, transcript variant 2 (LOC100155074), mRNA [XM_001925752]		100155074	XM_001925752	similar to apobec-1 complementation factor		XM_001925752	TC413265	Ssc.24400
